# Supplementary material for: Cholesterol esters form supercooled lipid droplets whose nucleation is facilitated by triacylglycerols
Source: Nat Commun. 2023 Feb 17;14:915. doi: 10.1038/s41467-023-36375-6 (PMC9938224; doi:10.1038/s41467-023-36375-6)
Supplement: Supplementary file 8 — Source Data [file 41467_2023_36375_MOESM8_ESM.xlsx]

## Sheet: Figure 1
Fig 1E
Maltese cross	Lava-like	1 polarization colour	Not polarized
160	33	38	5
Fig 1H
Chol 200 uM				Chol 160 uM OA 40 uM
1	1	1		0.181818	0.130435	0.25
1	1	1		0.0588235	0.153846	0.1
1	1	1		0.15	0	0.2
1	1	1		0.15	0.166667	0
1	1	0.818182		0.0740741	0.0714286	0.166667
1	1	1		0.0666667	0.128205	0
1	1	1		0.1	0.363636	0
0.875	1	1		0.0769231	0.133333	0.5
1	1	1		0.2	0.166667	0
0.857143	1	1		0.151515	0.142857	0
0.733333	1	1		0.125	0	0
1	1	1		0	0.0714286	0.5
0.83871	1	1		0.166667	0.15	0
1	1	1		0.12	0.315789	0.1
1	1	1		0.166667	0.09375	0
0.8	1	1		0.0434783	0.153846	0
1	1	1		0.136364	0.0555556	0.117647
1	1	1		0.22	0.111111	0
1	1	1		0.1	0.12	0
1	1	1		0.1875	0.2	0
1	1	1		0.0526316	0.111111	0
1	1	1		0	0.3	0.1
1	1	1		0.111111	0.125	0
1	1	1		0	0.16	0.2
1	1	1		0.0833333	0.4	0
1	1	1		0	0.384615	0.222222
1	1	1		0.05		0
1	1	1		0.5		0.230769
1	1	1		0.15		0.416667
1	1	1		0		0.142857
1	1	1		0.0588235		0.1
1	1	1		0.263158		0.25
1	1	1		0.1		0
0.931034	1	1		0.0625		0.1
0.851852	1	1		0		0
1	1	1		0		0
0.868421	1	1		0.2		0.0816327
1	1	1		0
1	1	1		0.0769231
0.826087	1			0
1	1			0.166667
1	1
1	1
1	1
1	1
1	1
1	1
1	1
1	1
1	1
1	1
1	1
1	1
1	1
1
1
1
1
1
1
1
1
1
1
1

## Sheet: Figure 2
Fig 2B
	A431WT		A431WT + DGATis
	Mean	SEM	Mean	SEM
0	18.7063	0.631379	9.17479	0.36709
50	24.0218	0.924755	9.01083	0.320593
100	38.1591	1.11519	21.1825	0.562097
150
200	55.322	1.17837	37.2315	0.705097
Fig 2C
		no DGATi		DGATi
		Mean	SEM	Mean	SEM
	LPDS	3.20728	0.250084
	10 µM OA	4.56396	0.269354
	20 µM OA	7.10808	0.332708
	100 µM chol	7.1693	0.413328
	100 µM chol + 10 µM OA	11.2692	0.375555	2.69267	0.168235
	100 µM chol + 20 µM OA	27.7255	0.727285	4.87241	0.258901
Fig 2F
	Chol 200 uM			Chol 200 uM DGATi				Chol 190 uM OA 10 uM			Chol 190 uM OA 10 uM DGATi
	1	1	1	1	0.947368	1		1	1	1	1	1	1
	1	1	1	1	0.944444	1		0.964912	1	1	1	1	1
	1	1	1	1	0.952381	1		0.955224	0.961538	1	1	1	1
	1	1	1	1	1	1		1	0.96	1	1	1	1
	1	1	0.818182	1	1	1		0.933333	0.8125	1	1	0.923077	1
	1	1	1	1	1	1		0.979592	0.862069	1	1	1	1
	1	1	1	1	1	1		1	0.98	1	1	0.75	1
	0.875	1	1	1	1	1		0.931034	1	1	1	1	1
	1	1	1	1	1	1		0.969697	1	1	1	1	1
	0.857143	1	1	1	1	1		1	1	0.509804	1	1	1
	0.733333	1	1	1	1	1		1	1	1	1	1	1
	1	1	1	1	0.9	1		1	1	1	1	1	1
	0.83871	1	1	0.5	1	0.7		1	1	0.701493	1	1	1
	1	1	1	1	1	1		1	1	0.895833	1	1	1
	1	1	1	1	1	1		1	1	1	1	1	1
	0.8	1	1	1	1	1		1	1	0.851064	1	1	1
	1	1	1	0.125	1	1		1	1	1	0.818182	1	1
	1	1	1	1	1	1		1	1	1	1	1	1
	1	1	1	1	1	1		1	1	1	1	0.97619	1
	1	1	1	1	1	1		1	1	1	1	0.941176	1
	1	1	1	1	1	1		1		1	1	1	1
	1	1	1	1	1	1		0.964286		1	1	1	1
	1	1	1	1	1	1		1		0.615385	0.115385	1	0.5
	1	1	1	1	1	1		1		1	1	1	0.25
	1	1	1	1	1	1		1		1	1	1	1
	1	1	1	1	1	1		1		1	1	1	1
	1	1	1	1	1	1		1		1	1	1
	1	1	1	1	1	0.958333		1		1	1
	1	1	1	1	1	1		1		1	1
	1	1	1	1	1	1		1		1	1
	1	1	1	0.944444	1	1		1		1	1
	1	1	1	1	1	1		1		0.555556	1
	1	1	1	1	1	0.8		1		1	1
	0.931034	1	1	1	1	1		1		1	1
	0.851852	1	1	0.842105	1	1		1			1
	1	1	1	1	1	1		1			1
	0.868421	1	1	1	1	1		1			1
	1	1	1	1	1			1			1
	1	1	1	1	1			1			1
	0.826087	1		1	1			1			1
	1	1		1	1						1
	1	1		1	1
	1	1		1
	1	1		1
	1	1		1
	1	1		1
	1	1		1
	1	1		1
	1	1		1
	1	1
	1	1
	1	1
	1	1
	1	1
	1
	1
	1
	1
	1
	1
	1
	1
	1
	1
	1
Fig 2G
	Chol 200 uM			Chol 200 uM DGATi				Chol 190 uM OA 10 uM			Chol 190 uM OA 10 uM DGATi
	11	36	15	26	19	13		84	44	43	33	8	22
	16	28	19	14	18	18		57	56	42	22	17	13
	14	25	17	13	21	11		67	52	34	5	20	21
	17	22	18	15	9	14		44	50	32	18	18	19
	18	19	22	12	10	12		30	32	31	6	13	19
	8	30	21	23	7	8		49	29	50	13	19	25
	14	30	26	24	8	11		43	50	49	20	12	17
	24	10	25	31	15	10		29	22	44	19	22	19
	17	29	25	24	15	7		33	33	32	21	21	35
	28	31	30	20	10	4		70	43	51	15	12	29
	15	24	16	24	14	16		43	34	26	8	25	10
	11	8	20	15	20	12		38	39	48	18	11	46
	31	30	23	5	20	20		25	29	67	18	12	17
	35	25	27	17	17	11		26	26	48	19	27	18
	12	25	33	16	22	9		67	26	65	8	21	21
	20	21	27	12	8	17		50	38	47	16	26	23
	14	18	34	8	7	30		21	30	56	11	9	27
	27	27	21	22	10	18		34	35	27	13	11	17
	14	24	22	17	11	20		12	44	79	19	42	28
	13	4	32	12	17	14		26	26	69	21	17	29
	16	27	16	17	14	23		14		40	9	45	19
	17	26	14	7	11	6		28		70	6	22	20
	25	17	16	26	10	13		42		65	26	9	11
	23	15	27	14	1	10		34		60	19	25	25
	31	9	22	18	13	28		41		49	14	24	26
	34	26	52	15	13	9		16		35	28	22	15
	31	34	23	23	5	10		64		57	23	27
	16	13	24	14	6	24		66		49	19
	36	31	24	8	7	36		19		32	12
	7	19	22	17	21	25		14		32	6
	5	21	18	18	6	7		31		60	15
	8	23	19	12	6	13		32		45	10
	20	39	26	19	8	10		20		23	20
	29	16	43	12	5	10		25		38	18
	27	19	30	19	17	14		18			28
	17	20	23	10	17	4		33			15
	38	13	25	17	20	11		33			16
	12	13	36	18	13			37			22
	15	24	23	17	21			27			15
	23	10		22	14			35			32
	17	10		18	9						35
	22	24		22	21
	27	18		16
	8	17		21
	45	23		11
	5	16		9
	7	18		15
	17	9		14
	16	12		30
	22	14
	11	16
	17	24
	24	25
	25	26
	28
	28
	16
	18
	6
	20
	12
	10
	17
	20
	18

## Sheet: Figure 3
Fig 3C
	Time (s)	Fluorescence intensity
	0	1
	0.804	1
	1.6081	1
	2.4121	1
	3.2162	1
	4.0202	1
	4.8243	1
	5.6283	1
	6.4324	1
	7.2364	1
	8.0405	1
	8.8445	1
	9.6486	0.00734627
	10.4526	0.0596642
	11.2566	0.114036
	12.0607	0.218688
	12.8647	0.272312
	13.6688	0.332411
	14.4728	0.412866
	15.2769	0.461159
	16.0809	0.521938
	16.885	0.609225
	17.689	0.697961
	18.4931	0.736731
	19.2971	0.780832
	20.1011	0.822854
	20.9052	0.891474
	21.7092	0.881579
	22.5133	0.913598
	23.3173	0.924263
	24.1214	0.956553
	24.9254	0.948568
	25.7295	0.964074
	26.5335	0.980892
	27.3376	0.979391
	28.1416	0.981828
	28.9457	0.97848
	29.7497	0.991739
	30.5537	0.977948
	31.3578	0.991994
	32.1618	0.996766
	32.9659	1
	33.7699	0.999468
	34.574	0.993475
	35.378	1
	36.1821	1
	36.9861	0.983424
	37.7902	0.999008
	38.5942	0.995149
	39.3983	0.988999
	40.2023	1
	41.0063	0.999631
	41.8104	1
	42.6144	1
Fig 3D
	CO prep concentration (%mol)	CO membrane signal (a.u.)
	5	14.9896	14.8033	13.1988	16.531	14.6819	16.4502	17.1846	14.0617	9.29209
	10	26.7778	21.9617	30.2968	27.1667	26.936	32.4689	35.0362
	15	37.6608	46.7758	25.1402	33.8553	52.8926	24.7484	29.8886
	25	37.2497	43.73	37.5084	49.0371	36.5371	26.1121	33.0016
	30	49.6724	47.34	27.21	48.7688	34.1722
Fig 3E
	CO concentration (%mol)	Droplet-containing GUVs (%)
	5	2.7
	10	8
	15	40
	20	42
	30	44
Fig 3G
	Time (µs)	5 mol% CE		7 mol% CE		10 mol% CE
	0	0	0	0.042	0	0.07	0
	0.02	0.05	0.007	0.066	0.005	0.112	0.012
	0.04	0.065	0.007	0.07	0.022	0.105	0.01
	0.06	0.125	0.032	0.087	0.007	0.114	0.02
	0.08	0.11	0.028	0.09	0.008	0.112	0.012
	0.1	0.115	0.004	0.057	0.019	0.11	0.007
	0.12	0.11	0	0.08	0.016	0.17	0.005
	0.14	0.115	0.025	0.093	0.014	0.16	0.011
	0.16	0.095	0.004	0.093	0.015	0.217	0.014
	0.18	0.105	0.018	0.097	0.014	0.225	0.009
	0.2	0.12	0.007	0.103	0.007	0.243	0.007
	0.22	0.11	0.007	0.133	0.011	0.277	0.014
	0.24	0.125	0.032	0.143	0.017	0.318	0
	0.26	0.095	0.004	0.103	0.014	0.306	0.019
	0.28	0.1	0.014	0.103	0.014	0.326	0.017
	0.3	0.105	0.004	0.13	0.012	0.345	0.009
	0.32	0.125	0.004	0.143	0.014	0.332	0.008
	0.34	0.12	0.021	0.123	0.007	0.366	0.014
	0.36	0.075	0.011	0.123	0.012	0.387	0.003
	0.38	0.085	0.011	0.157	0.003	0.373	0.012
	0.4	0.075	0.004	0.163	0.01	0.377	0.015
	0.42	0.085	0.004	0.103	0.024	0.397	0.01
	0.44	0.09	0.014	0.127	0.023	0.397	0.007
	0.46	0.08	0.014	0.163	0.019	0.39	0
	0.48	0.095	0.011	0.113	0.005	0.39	0.016
	0.5	0.085	0.018	0.127	0.019	0.393	0.02
	0.52	0.085	0.025	0.107	0.007	0.39	0.009
	0.54	0.065	0.011	0.097	0.021	0.397	0.005
	0.56	0.06	0.021	0.11	0.028	0.4	0.019
	0.58	0.1	0.007	0.123	0.012	0.4	0.009
	0.6	0.09	0.007	0.11	0.024	0.397	0.014
	0.62	0.1	0.014	0.117	0.017	0.42	0.008
	0.64	0.095	0.018	0.103	0.017	0.393	0.014
	0.66	0.07	0.014	0.113	0.012	0.39	0.012
	0.68	0.12	0.014	0.14	0	0.383	0.014
	0.7	0.07	0.007	0.11	0.019	0.377	0.01
	0.72	0.11	0.028	0.103	0.017	0.397	0.027
	0.74	0.105	0.025	0.093	0.024	0.39	0.008
	0.76	0.1	0	0.127	0.01	0.36	0.021
	0.78	0.06	0.021	0.127	0.012	0.403	0.003
	0.8	0.1	0.014	0.117	0.005	0.423	0.003
	0.82	0.07	0	0.087	0.007	0.403	0.014
	0.84	0.09	0	0.12	0.009	0.41	0.008
	0.86	0.08	0.014	0.117	0.012	0.363	0.015
	0.88	0.105	0.004	0.103	0.003	0.373	0.01
	0.9	0.075	0.004	0.083	0.015	0.387	0.003
	0.92	0.06	0.014	0.083	0.011	0.38	0.005
	0.94	0.07	0.014	0.103	0.014	0.38	0.016
	0.96	0.065	0.018	0.143	0.021	0.387	0.015
	0.98	0.07	0.021	0.117	0.007	0.387	0.007
	1	0.11	0.007	0.11	0.029	0.39	0.025
	1.02	0.07	0	0.093	0.017	0.39	0.008
	1.04	0.08	0.007	0.117	0.007	0.403	0.007
	1.06	0.08	0.014	0.137	0.028	0.39	0.022
	1.08	0.09	0.007	0.153	0.024	0.407	0.007
	1.1	0.105	0.004	0.137	0.014	0.41	0.008
	1.12	0.1	0.007	0.163	0.007	0.413	0.003
	1.14	0.075	0.004	0.14	0.029	0.417	0.01
	1.16	0.09	0.014	0.127	0.01	0.423	0.007
	1.18	0.11	0.014	0.097	0.011	0.427	0.007
	1.2	0.12	0.007	0.097	0.021	0.42	0.012
	1.22	0.08	0.021	0.11	0.022	0.437	0.007
	1.24	0.11	0.007	0.113	0.019	0.413	0.01
	1.26	0.09	0.021	0.11	0.005	0.44	0.019
	1.28	0.1	0.007	0.097	0.003	0.427	0.018
	1.3	0.105	0.004	0.093	0.019	0.427	0.005
	1.32	0.08	0	0.103	0.014	0.413	0.01
	1.34	0.055	0.004	0.07	0.005	0.42	0.005
	1.36	0.075	0.004	0.11	0.009	0.42	0.009
	1.38	0.075	0.004	0.123	0.012	0.437	0.007
	1.4	0.07	0.007	0.113	0.007	0.43	0.014
	1.42	0.07	0.021	0.103	0.02	0.437	0.019
	1.44	0.1	0.014	0.127	0.012	0.443	0.014
	1.46	0.09	0.028	0.147	0.02	0.42	0
	1.48	0.07	0	0.143	0.017	0.427	0.005
	1.5	0.07	0.014	0.14	0.009	0.433	0.007
	1.52	0.08	0.021	0.113	0.005	0.423	0.007
	1.54	0.065	0.018	0.103	0.007	0.433	0.01
	1.56	0.055	0.011	0.11	0.017	0.44	0.008
	1.58	0.08	0.014	0.107	0.02	0.44	0.012
	1.6	0.07	0	0.13	0.005	0.443	0.019
	1.62	0.08	0.014	0.12	0	0.45	0.014
	1.64	0.07	0.007	0.117	0.007	0.433	0.014
	1.66	0.09	0.014	0.117	0.023	0.443	0.022
	1.68	0.08	0.007	0.113	0.019	0.46	0.012
	1.7	0.085	0.011	0.13	0.008	0.437	0.011
	1.72	0.055	0.011	0.107	0.007	0.443	0.01
	1.74	0.055	0.011	0.15	0.021	0.443	0.012
	1.76	0.06	0.007	0.15	0.025	0.443	0.017
	1.78	0.07	0	0.127	0.024	0.443	0.017
	1.8	0.085	0.004	0.153	0.022	0.433	0.003
	1.82	0.1	0.007	0.123	0.012	0.463	0.012
	1.84	0.09	0.035	0.14	0.022	0.437	0.003
	1.86	0.1	0.007	0.103	0.003	0.433	0.015
	1.88	0.06	0.021	0.12	0.022	0.433	0.015
	1.9	0.06	0.007	0.093	0.007	0.457	0.005
	1.92	0.05	0.007	0.097	0.018	0.447	0.011
	1.94	0.095	0.004	0.147	0.014	0.467	0.005
	1.96	0.06	0.021	0.103	0.003	0.447	0.019
	1.98	0.06	0.014	0.147	0.017	0.473	0.01
	2	0.09	0.035	0.107	0.019	0.467	0.01

## Sheet: Figure 4
Fig 4B
	TO droplet			DAG droplet			SQ droplet
	52.7424	46.4936	144.114	67.313	26.8613	25.782	8.90384	11.8601	4.0478
	79.7784	138.191	101.363	32.4264	188.985	60.0998	4.15512	21.9412	13.8231
	50.9695	58.4355	64.3428	16.6909	71.3097	1.29023	9.14127	33.5579	10.1042
	63.1579	144.838	35.3877	21.1504	69.9101	32.3017	6.52948	57.92	20.0589
	300.378	300.038	177.557	11.8565	19.1823	49.2402	10.3878	40.7471	11.8974
		283.414		40.433	46.6949	35.7404		13.6219	4.85857
		71.0357			131.048	140.941		80.2662	17.188
		38.3694			74.1118	29.5431			30.9484
		92.6397			76.319
					70.5824
Fig 4D
	TG+CE (2.5+2.5)			TG+CE (3.0+4.0)			TG+CE (5.0+5.0)
	0.065	0.075	0.089	0.109	0.119	0.136	0.401	0.416	0.42
Fig 4E
	Time (µs)	CE-TG		CE-CE
	0	0.09	0	0.02	0
	0.02	0.067	0.014	0.13	0.009
	0.04	0.1	0.034	0.15	0.024
	0.06	0.163	0.007	0.093	0.022
	0.08	0.133	0.01	0.093	0.007
	0.1	0.177	0.022	0.09	0.022
	0.12	0.187	0.017	0.07	0.025
	0.14	0.157	0.027	0.09	0.026
	0.16	0.173	0.031	0.08	0.008
	0.18	0.18	0.021	0.087	0.011
	0.2	0.23	0.024	0.04	0.012
	0.22	0.19	0.054	0.043	0.017
	0.24	0.153	0.012	0.057	0.021
	0.26	0.187	0.017	0.09	0.017
	0.28	0.203	0.007	0.067	0.005
	0.3	0.2	0.016	0.017	0.011
	0.32	0.217	0.012	0.043	0.019
	0.34	0.197	0.003	0.067	0.014
	0.36	0.207	0.005	0.04	0.016
	0.38	0.217	0.012	0.033	0.01
	0.4	0.187	0.021	0.097	0.007
	0.42	0.16	0.012	0.083	0.023
	0.44	0.183	0.023	0.077	0.007
	0.46	0.173	0.014	0.063	0.014
	0.48	0.213	0.015	0.063	0.015
	0.5	0.22	0.012	0.043	0.007
	0.52	0.193	0.011	0.063	0.014
	0.54	0.177	0.007	0.033	0.003
	0.56	0.203	0.028	0.02	0.012
	0.58	0.22	0.021	0.063	0.015
	0.6	0.187	0.011	0.073	0.011
	0.62	0.21	0.012	0.05	0.012
	0.64	0.24	0.012	0.05	0
	0.66	0.193	0.003	0.063	0.022
	0.68	0.187	0.017	0.07	0.012
	0.7	0.187	0.005	0.073	0.01
	0.72	0.223	0.019	0.043	0.007
	0.74	0.21	0.025	0.097	0.014
	0.76	0.147	0.003	0.103	0.019
	0.78	0.223	0.014	0.067	0.01
	0.8	0.213	0.022	0.087	0.003
	0.82	0.197	0.01	0.077	0.007
	0.84	0.217	0.014	0.073	0.01
	0.86	0.203	0.041	0.073	0.014
	0.88	0.187	0.028	0.077	0.015
	0.9	0.153	0.029	0.12	0.012
	0.92	0.18	0.021	0.07	0.012
	0.94	0.197	0.01	0.077	0.007
	0.96	0.213	0.029	0.057	0.018
	0.98	0.2	0.024	0.117	0.005
	1	0.22	0.012	0.043	0.028
	1.02	0.227	0.021	0.05	0.022
	1.04	0.197	0.01	0.063	0.012
	1.06	0.23	0.016	0.057	0.014
	1.08	0.177	0.007	0.097	0.024
	1.1	0.177	0.011	0.083	0.03
	1.12	0.177	0.022	0.08	0.008
	1.14	0.147	0.003	0.107	0.01
	1.16	0.19	0.022	0.087	0.011
	1.18	0.177	0.012	0.1	0.012
	1.2	0.193	0.014	0.09	0.012
	1.22	0.187	0.031	0.133	0.019
	1.24	0.177	0.048	0.107	0.01
	1.26	0.23	0.041	0.113	0.017
	1.28	0.207	0.03	0.08	0.009
	1.3	0.193	0.033	0.097	0.003
	1.32	0.247	0.036	0.093	0.02
	1.34	0.2	0.042	0.11	0.029
	1.36	0.23	0.024	0.1	0.017
	1.38	0.203	0.022	0.127	0.03
	1.4	0.2	0.029	0.11	0.024
	1.42	0.227	0.005	0.087	0.012
	1.44	0.2	0.025	0.153	0.018
	1.46	0.19	0.017	0.093	0.022
	1.48	0.187	0.017	0.07	0.012
	1.5	0.237	0.02	0.073	0.01
	1.52	0.187	0.005	0.113	0.007
	1.54	0.207	0.023	0.087	0.015
	1.56	0.21	0.026	0.063	0.007
	1.58	0.22	0.016	0.11	0.008
	1.6	0.183	0.038	0.097	0.02
	1.62	0.21	0.029	0.077	0.007
	1.64	0.163	0.035	0.057	0.024
	1.66	0.23	0.017	0.067	0.023
	1.68	0.203	0.022	0.087	0.003
	1.7	0.223	0.036	0.097	0.038
	1.72	0.203	0.035	0.083	0.018
	1.74	0.227	0.012	0.053	0.005
	1.76	0.237	0.019	0.067	0.015
	1.78	0.217	0.036	0.077	0.027
	1.8	0.187	0.033	0.103	0.012
	1.82	0.167	0.015	0.077	0.011
	1.84	0.187	0.04	0.103	0.019
	1.86	0.22	0.009	0.083	0.01
	1.88	0.237	0.026	0.073	0.005
	1.9	0.233	0.007	0.08	0.029
	1.92	0.203	0.032	0.08	0.009
	1.94	0.22	0.016	0.073	0.011
	1.96	0.19	0.022	0.07	0.012
	1.98	0.17	0.012	0.09	0.012
	2	0.207	0.023	0.127	0.007

## Sheet: Figure 5
Fig 5B
	control-seipin	NE-seipin
	0.376855	0.317766
	0.107261	0.46816
	0.120701	0.044898
	0.057392	0.407407
	0.068627	0.27514
	0.082051	0.492894
	0.090909	0.224265
	0.252313	0.397294
	0.246311	0.53505
	0.301925	0.334171
	0.108374	0.47093
	0.142857	0.545552
	0.096174
	0.26896	0.289916
	0.352071	0
	0.08275	0
	0.113448	0.900293
	0.158501	0.667409
	0.162977	0.404459
	0.306755	0.611958
	0.242941	0.299213
	0.316129	0.269663
	0.491739	0.453083
	0.378225	0.335766
	0.219492	0.274232
	0.204418	0.41129
	0.362755	0.275862
	0.335048	0.568807
	0.200321	0.372549
	0.335987	0.309524
	0.066166	0.167442
	0.176744	0.493797
	0.248139	0.174743
	0.076225	0.29653
	0.287645	0.353001
	0.27476	0.363296
	1	0.099291
	0.163561	0.655076
	0.1669	0
	0.127641	0.3
	0.158346	0.39009
	0.094288	0.565414
	0.198675	0.43865
	0.250865	0.271429
	0.097902	0.42101
	0.023428	0.463415
	0.159204	0.415158
	0.130796	0.333333
	0.34556	0.539286
	0.184041	0.132948
	0.091667	0.829384
	0.062975	0
	0.055738	0.333333
	0.061657	0.170228
	0.006468	0.612903
	0.125	0.594406
	0	0.75063
	0.247175	1
	0.78	0.439306
	0.072464	0.767516
	0.135884	0.421384
	0	0
	0.17284	0.46875
	0.062305	0.434565
	0.066282	0.384937
	0.585662	0.504348
	0.396635	0.229167
	0.269565	0.262847
	0.338028	0.649414
	0.521739	0.420758
	0.058111	0.268027
	0.223864	0.407045
	0.263195	0.457114
	0.182909	0.46087
	0.418139	0.745178
	0.129032	0.150943
	0.2	1
	0.265655	0.516908
	0.044025	0
	0.274611	0.766026
	0.365591	0.625
	0.116667	0.178947
	0.247222	0.106335
	0.914894	0.493075
	0.01293	0.559524
	0.154574	0.020979
	0.345133	0.832
	0.20892	0
	0.125651	0.447942
	0.17233	0.589744
	0.280952	0.115385
	0.085278	0.555684
	0.454861	0.62963
	0.747253	1
	0.179115	0.557471
	0.02486	0.492063
	0.658824	0.489547
	0.432845	0.414081
	0.286906	0.463087
	0.724366	0.469231
	0.169388	0.448113
	0.123676	0.881579
	0.868085	0.103448
	0.162055	0.570288
	0.498969	0.744444
	0.39801	0.469586
	0.17603	0.386364
	0.346495	0.639344
	0.215764	0.365385
	0.484154	0.387889
	0.45045	0.208738
	0.193548	0.492308
	0.034286	0.201072
	0.282732	0.335681
	0.213855	0.293803
	0.137853	0.585551
	0.173697	0.132565
	0.090909	0.108783
	0.126566	0.405797
	0.264074	0.424412
	0.667016	0.546798
	0.088235	0.13961
	0.371921	0.43891
	0.308068	0.04501
	0.258687	0.635952
	0.149425	0.227273
	0.128655	0.211111
	0.255474
	0.036066	0.23871
	0.023774	0.158664
	0.028302
	0.125604	0.152174
	0.041494	0.164159
	0.244186	0.163551
	0.230769	0.064208
	0.585034	0
	0.028571
	0.041885	0.456081
	0.071429
	0.060353	0.359721
	0.09456	0.185996
	0.176471	0
	0.106383	0.506631
	0.078431	0.413502
	0	0.282192
	0.373391
	0.492386
	0.159091	0.236111
	0.703488	0
	0	1
	0.453488	0.236041
	0	0.417652
	0.143084	0.054852
	0.021635	1
	0.025424	1
	0.075521	0
	0.135135	0
	0.091954	0.133333
	0.358462	0.613772
	0.01218	0.104762
	0.079057	0.304348
	0.096296	0.318658
	0	0.567669
	0.086604	0.456522
	0.07874	0.222222
	0.123735
	0.091703	0.461165
	0.243243	0.08368
	0.123656
	0.103933	0
	0.131919	0.4
	0.173605	0.361446
	0.05298	0.530288
	0.253898	0.478939
	0.128095	0.127178
	0.109312	0.272385
	0.047244	0.637838
	0.1974	0.733096
	0.049383	0.393204
	0.120079	0.181023
	0.129235	0.336652
	0	0.555556
	0.061224	0.649269
	0.493103	0.369048
	0.323899	0.236754
	0.370748	0.351526
	0.381579	0.63125
	0.487805	0.565789
	0.104334	0.513339
	0.032362	0.73366
	0.401535	0.610329
	0.045977	0.229452
	0	0.771363
	0.243243	0.731733
	0.065911	0.373418
	0.325532	0.719298
	0.145257	0.18844
	0.09375	0.502691
	0.211538	0.333695
	0.163265	0.133878
	0.289377	0.691377
	0	0.47455
	0.550201	0.560082
	0.217905	0.152493
	0.04955	0.223491
	0.095602	0.39847
	0.33913	0.076806
	0.427925	0.437764
	0.187311	0.43682
	0.117438	0.320326
	0.253521	0.493671
	0.119617	0.242545
	0.093708	0.282731
	0.261029	0.547855
	0.011142	0.220041
	0.174014	0.344246
	0.152761	0.462171
	0.207229	0.420039
	0.393443	0.276486
	0.091549	0.473684
	0.263485	0.218876
	0.196141	0.265133
	0.212698	0.140305
	0.480051	0.19184
	0.096432	0.538591
	0.309091	0.34571
	0.255208	0.434436
	0.059445	0.307808
	0.145103	0.539765
	0.145803	0.468702
	0.17562	0.37698
	0.089744	0.391574
	0.182674	0.127063
	0.298625	0.31589
	0.092754	0.22147
	0.195184	0.545267
	0	0.27027
	0.227723	0.501382
	0.105595	0.306639
	0.007765	0.482081
	0.175412	0.248851
	0.179856	0.403315
	0.055633	0.210626
	0.332915	0.665972
	0.260563	0.655995
	0.228814	0.49501
	0.098155	0.388988
	0.172414	0.166514
	0.214286	0.204134
	0.265896	0.542029
	0.100331	0.358118
	0	0.593617
	0	0.356683
	0.156475	0.115635
	0.209472	0.301738
	0.053809	0.503158
	0.0563	0.828018
	0.183607	0.264676
	0.198044	0.268085
	0.588235	0.532243
	0	0.260417
	0.035073	0.363265
	0.1625	0.468546
	0.087912	0.548152
	0.246073	0.348749
	0.070588	0.555043
	0.354571	0.287573
	0.314121	0.109118
	0.72522	0.544861
	0.169014	0.805695
	0.105469	0.351072
	0.260486	0.441374
	0.047101	0.912224
	0.217391	0.506046
	0.333333	0.666304
	0	0.280584
	0.11236	0.545408
	0	0.381008
	0.287706	0.743421
	0.045977	0.436373
	0.231736	0.292929
	0	0.221979
	0.328698	0.190585
	0.014493	0.745243
	0.16499	0.216086
	0.03304	0.399148
	0.107383	0.035862
	0.149254	0.672795
	0.021333	0.069817
	0.016698	0.343099
	0.113514	0.586634
	0.12766	0.828047
	0.293103	0.578083
	0.047261	0.706324
	0.317536	0.413916
	0.088657	0.332774
	0	0.603932
	0.173824	0.18398
	0.205442	0.244794
	0.142064	0.631185
	0.610922	0.531114
	0.278689	0.383673
	0.055762	0.52515
	0.166344	0.618676
	0.147202	0.391272
	0.100877	0.395432
	0.59593	0.601077
	0.291534	0.38627
	0.107741	0.766871
	0.181888	0
	0.093948	0.405556
	0.104136	0.389556
	0.039823	0.871778
	0.038835	0.536043
	0.10687	0.474627
	0.328155	0.899694
	0.563406	0.459459
	0.371012	0.366303
	0.343262	0.807593
	0	0.522712
	0.167059	0.710397
	0.424107	0.4192
	0.041451	0.314586
	0.010899	0.348837
	0.275238	0.41681
	0.214418	0.21978
	0.323731	0.217391
	0.038961	0.250272
	0.12743	0.386848
	0.210473	0.346285
	0.171216	0.51
	0.483974	0.180029
	0.105788	0.406096
	0	0.674859
	0.089214	0.068359
	0.058704	0.363636
	0.254098	0.167832
	0.193825	0.537736
	0.247525	0.167785
	0.087649	0.477486
	0.065134	0.498113
	0	0.522084
	0.131024	0.363036
	0.201878	0.401515
	0.274678	0.27381
	0.077273	0.331633
	0.110638	0.84264
	0.197183	0.359649
	0.02027	0.624855
	0.042017	0.354938
	0.035644	0.499557
	0.128205	0.474002
	0.478049	0.516484
	0.057803	0.352893
	0.150685	0.412389
	0.186207	0.412698
	0.214226	0.421466
	0.279054	0.417274
	0.056497	0.31694
	0	0.227891
	0.204659	0.519031
	0.162829	0.518847
	0.25	0.276098
	0.167143	0.274463
	0.112094	0.444444
	0.246334	0.352872
	0.388579	0.328622
	0.348606	0.331852
	0.280316	0.765873
	0.158238	0.486692
	0.100993	0.014901
	0.391197	0.184066
	0.428571	0.236473
	0.20229	0.304993
	0.223739	0
	0.121903	0.826638
	0.193651	0.202214
	0.603939	0.243523
	0.180201	0.513477
	0.278128	0.157143
	0	0.397092
	0	0.482234
	0.020906	0.285968
	0.324201	0.649148
	0.050114	0.157754
	0	0.24024
	0.109694	0.877315
	0.145833	0.428571
	0.094518	0.491736
	0.411765	0.248175
	0.06263	0.545455
	0.042116	0.464567
	0.067669	0.559524
	0.224852	0.048913
	0.465608	0.476812
	0.214286	0.201031
	0.038585	0.068966
	0.577519	0.052632
	0.128889	0.090909
	0.324561	0.843373
	0.133333	0.901244
	0.235521	0.662666
	0.081818	0.546322
	0.036952	0.722938
	0.042373	0.492507
	0.104348	0.361926
	0	0.509116
	0.235294	0.796756
	0.149733	0.369448
	0.348837	0.470456
	0	0.223445
	0.236923	0.373453
	0.067568	0.611267
	0.009259	0.621887
	0.043956	0.312862
	0	0.21498
	0.34434	0.641317
	0.272085	0.371026
	0.555556	0.644792
	0.037657	0.57086
	0.044632	0.188205
	0.624161	0.556338
	0.492588	0.505155
	0.295652	0.299985
	0.230435	0.569464
	0.401343	0.597877
	0.186728	0.399294
	0.171329	0.116438
	0.5	0.199081
	0.580023	0.575428
	0.531502	0.529536
	0.018309	0.303534
	0.230392	0.685351
	0.42735	0.117264
	0.175	0.807273
	0.234811	0.440945
	0.302712	0.507353
	0.08867	0.284698
	0.079284	0.185
	0.439153	0
	0.043796	0.227723
	0.089109	0.784906
	0.162467	0.695876
	0.117647	0.528492
	0.096154	0.465257
	0.40048	0.490741
	0.171063	0.920152
	0.204545	0.247573
	0.474322	0.222338
	0.405316	0.296837
	0.221258	0.556787
	0.140625	0.34375
	0.243816	0.548736
	0.075243	0.554913
	0.292818	0.567723
	0.080214	0.452802
	0.087334	0.762309
	0	0.47486
	0.031128	0.219457
	0.301639
	0.131376	0.314873
	0.129921	0
	0.139004	0.414573
	0.063754	0.132701
	0	0.611111
	0.030864	0.429476
	0.117754	0.233273
	0.162351	0.292442
	0.137313	0.247002
	0.221927	0.189306
	0.257525	0.289474
	0.022472	0.409561
	0.475207	0.450249
	0.115267	0.2048
	0.04978	0.281996
	0.348008	0.902613
	0.555794	0.130165
	0.013032	0.183486
	0	0.330898
	0	0.198582
	0.298077	0.632184
	0.364845	0.347826
	0.505952	0.398305
	0.396739	0.176471
	0.053797	0.666369
	0.210366	0.105714
	0.163471	0.526316
	0.300716	0.222472
	0.360619	0.119266
	0.122363	0.190217
	0.04267	0.414179
	0.164534	0.207386
	0.020583	0.665552
	0.138489	0.59761
	0.300532	0.174274
	0.190476	0.492754
	0.024096	0.204023
	0	0.53913
	0.380952	0.35533
	0.259115	0.328744
	0.039604	0.373913
	0.161919	0.539957
	0.019499	0.142857
	0.085714	0.565728
	0.263333	0.274725
	0.337089	0.152318
	0.202139	0.28281
	0.025641	0.347181
	0.050835	0.546495
	0.143369	0.781893
	0.025386	0.52439
	0.17337	0.129717
	0.311005	0.681655
	0.138889	0.421687
	0.157576	0.631702
	0.086538	0.040307
	0.144759	0.366337
	0.206107	0.736559
	0	0.587629
	0.092937	0.107042
	0.305907	0.82
	0.241758	0.092025
	0.026163	0.193407
	0.257106	0.279297
	0.074329	0.27542
	0.212766	0.538359
	0.103746	0.500864
	0.234201	0.735484
	0.050584	0.647876
	0.096491	0.737362
	0.003439	0.074766
	0.269414	0.636884
	0.167449	0.147173
	0.069767	0.333333
	0.082014	0.534426
	0.099815	0.204147
	0.280208	0.529162
	0.152439	0.148718
	0.357143	0.418902
	0.111111	0.504405
	0.118367	0.427802
	0.337047	0.347346
	0.476879	0.258824
	0.302752	0.279412
	0.331137	0.195962
	0.159794	0.435171
	0.420749	0.378723
	0.274448	0.278958
	0.269706	0.240129
	0	0.407004
	0.337209	0.027473
	0.168561	0.592996
	0.230663	0.223012
	0.181159	0.289705
	0.294671	0.343958
	0.097403	0.078413
	0.302419	0.617173
	0.46934	0.258085
	0.234043	0.46371
	0.069034	0.66087
	0.109489	0.291272
	0.185841	0.739061
	0.163333	0.604585
	0.328313	0.27768
	0.190476	0.321101
	0.266667	0.413115
	0.414773	0.287478
	0	0.857143
	0.132757	0.266727
	0.500698	0.563474
	0.125472	0.399022
	0.22716	0.031056
	0.183099	0.40678
	0.290166	0.353949
	0.240437	0.203593
	0.219067	0.452364
	0.086598	0.199099
	0.436585	0.40325
	0.550842	0.405673
	0.350975	0.759964
	0.155951	0.303516
	0.133995	0.58526
	0.287335	0.089552
	0.083012	0.449153
	0.574032	0.22181
	0.303548	0.319444
	0.326087	0.293419
	0.162996	0.585062
	0.188665	0.139328
	0.044355	0.470243
	0.058621	0.821684
	0.526316	0.365009
	0.536429	0.547421
	0.532995	0
	0.2783	0.433712
	0.178571	0.717593
	0.137188	0.09697
	0.046328	0.981941
	0.27477	0.504367
	0.30184	0.024251
	0.355305	0.284535
	0.15534	0.25
	0.22923	0.347526
	0.053097	0.406758
	0.186755	0.454294
	0.399866	0.123025
	0.099638	0.232883
	0.032129	0.530534
	0.131579	0.152318
	0.293575	0.505547
	0.251447	0.429857
	0.223922	0.408659
	0.266767	0.685669
	0.236895	0.618135
	0.152584	0.353692
	0.305923	0.402102
	0.318699	0.469584
	0.235192	0.079014
	0.260327	0.624872
	0.435478	0.405844
	0.248751	0.471503
	0.256763	0.494407
	0.398303	0.243836
	0.301648	0.198374
	0.086477	0.266102
	0.047409	0.425897
	0.379355	0.324561
	0.30738	0.525762
	0.168519	0.260101
	0.31294	0.467296
	0.225458	0.076531
	0.082983	0.535047
	0.68927	0.579618
	0.025815	0.54958
	0.298774	0.212989
	0.036483	0.66348
	0.672727	0.116034
	0.125915	0.746324
	0.117333	0.396396
	0.347701	0.399142
	0.057199	0.368687
	0.356092	0.151603
	0.230277	0
	0.345485	0.160105
	0.197479	0.889855
	0.136872	0.717472
	0.190323	0.486135
	0.420108	0.344501
	0.330821	0.45303
	0.406417	0.493435
	0.120594	0.163991
	0.50457	0.321839
	0.015385	0.339789
	0.123021	0.519196
	0.016026	0.238938
	0.314976	0.466418
	0.335616	0.505837
	0.221515	0.544828
	0.38009	0.506294
	0.378205	0.450086
	0.290526	0.697987
	0.466845	0.609103
	0.249258	0.654378
	0.417204	1
	0.230872	0.310648
	0.256579	0.148829
	0.109589	0.352075
	0.260768	0.217579
	0.111576	0.560778
	0.050921	0.639437
	0.261243	0.189802
	0.2706
	0.091377
	0.101064
	0.418182
	0.22087
	0.343042
	0.113905
	0.058824
	0.118519
	0.150728
	0.237762
	0.072793
	0.275574
	0.319106
	0.173067
	0.083415
	0.160333
	0.437194
	0.297115
	0.217119
	0.222222
	0.219585
	0.087139
	0.273494
	0.153191
	0.330556
	0.253817
	0.163276
	0.08607
	0.837955
	0.060468
	0
	0.182991
	0.375358
	0.176598
	0.011038
	0.452163
	0.057675
	0.04579
	0.410714
	0.155983
	0.256532
	0.203704
	0.025
	0.229349
	0.274463
	0
	0.071217
	0.121951
	0.956522
	0.10687
	0.021951
	0.282645
	0
	0
	0.33177
Fig 5D
	Time	CE-S165	CE-S166
	0.9	2.44277	2.12561
	0.9004	2.46115	2.24716
	0.9008	2.29157	2.04405
	0.9012	2.30975	2.14404
	0.9016	2.35992	2.14291
	0.902	2.27412	2.02496
	0.9024	2.21822	2.10467
	0.9028	2.12945	1.89114
	0.9032	1.92341	1.74329
	0.9036	2.22095	2.05727
	0.904	2.32578	2.14046
	0.9044	2.39498	2.24549
	0.9048	2.4855	2.30821
	0.9052	2.39913	2.22196
	0.9056	2.41207	2.23632
	0.906	2.38532	2.28917
	0.9064	2.23477	2.08381
	0.9068	2.12033	1.96795
	0.9072	2.35632	2.10545
	0.9076	2.32121	2.15935
	0.908	2.28565	2.0955
	0.9084	2.46536	2.24901
	0.9088	2.52361	2.33999
	0.9092	2.48611	2.33842
	0.9096	2.38566	2.19331
	0.91	2.36004	2.22083
	0.9104	2.37871	2.19134
	0.9108	2.40142	2.25912
	0.9112	2.36805	2.13988
	0.9116	2.1589	1.99042
	0.912	2.0238	1.91031
	0.9124	2.40517	2.28565
	0.9128	2.35911	2.23292
	0.9132	2.33021	2.21155
	0.9136	2.28918	2.19298
	0.914	2.21265	1.98337
	0.9144	2.17324	2.0316
	0.9148	2.42484	2.20827
	0.9152	2.20962	1.98899
	0.9156	2.15383	1.97399
	0.916	2.44346	2.24337
	0.9164	2.24859	2.05472
	0.9168	2.32164	2.17534
	0.9172	2.38198	2.28555
	0.9176	2.50096	2.37435
	0.918	2.52127	2.35407
	0.9184	2.57314	2.45905
	0.9188	2.51191	2.38607
	0.9192	2.45226	2.30982
	0.9196	2.50323	2.34846
	0.92	2.53766	2.42855
	0.9204	2.32548	2.26523
	0.9208	2.43085	2.30803
	0.9212	2.2849	2.20845
	0.9216	2.3576	2.24301
	0.922	2.36216	2.23735
	0.9224	2.23082	2.13173
	0.9228	2.45808	2.30901
	0.9232	2.38463	2.31348
	0.9236	2.52933	2.43146
	0.924	2.43162	2.28141
	0.9244	2.23854	2.14395
	0.9248	2.19049	2.12519
	0.9252	2.35743	2.23188
	0.9256	2.07582	1.8374
	0.926	2.34477	2.20724
	0.9264	2.22588	2.11427
	0.9268	2.32849	2.16758
	0.9272	2.18868	2.07561
	0.9276	2.22746	2.09658
	0.928	2.22339	2.05205
	0.9284	2.09125	1.94089
	0.9288	2.12838	1.99267
	0.9292	2.11216	1.96229
	0.9296	2.30799	2.12602
	0.93	2.31731	2.22656
	0.9304	2.22948	2.06415
	0.9308	2.60784	2.40261
	0.9312	2.47596	2.29449
	0.9316	2.34955	2.15339
	0.932	2.43436	2.29494
	0.9324	2.38945	2.15639
	0.9328	2.43338	2.22609
	0.9332	2.10972	1.86118
	0.9336	2.03248	1.84692
	0.934	1.96961	1.73338
	0.9344	1.95325	1.76053
	0.9348	1.79307	1.55988
	0.9352	2.08066	1.91088
	0.9356	2.05702	1.80736
	0.936	1.96224	1.80289
	0.9364	2.05738	1.84042
	0.9368	1.76659	1.55099
	0.9372	1.99792	1.82223
	0.9376	2.07253	1.8735
	0.938	1.82858	1.57931
	0.9384	1.93622	1.786
	0.9388	1.87059	1.65785
	0.9392	1.85463	1.60574
	0.9396	2.04331	1.76387
	0.94	2.09857	1.87215
	0.9404	2.05268	1.80886
	0.9408	2.14536	1.85689
	0.9412	1.78326	1.50247
	0.9416	1.85777	1.64167
	0.942	1.67134	1.44589
	0.9424	1.78442	1.5435
	0.9428	1.75754	1.54621
	0.9432	1.83833	1.5475
	0.9436	1.70547	1.43323
	0.944	1.65234	1.39035
	0.9444	1.61819	1.35501
	0.9448	1.67832	1.42233
	0.9452	1.87316	1.61972
	0.9456	1.74688	1.50039
	0.946	1.70166	1.46725
	0.9464	1.80063	1.54672
	0.9468	1.87939	1.69274
	0.9472	1.86171	1.5931
	0.9476	1.93891	1.71307
	0.948	2.02581	1.81602
	0.9484	1.99795	1.80695
	0.9488	2.32114	2.02724
	0.9492	2.06898	1.79807
	0.9496	2.08608	1.88352
	0.95	1.87389	1.69161
	0.9504	1.78452	1.55637
	0.9508	2.06048	1.81216
	0.9512	1.94534	1.65264
	0.9516	1.79958	1.54166
	0.952	1.69708	1.49502
	0.9524	1.6966	1.40512
	0.9528	1.75893	1.5107
	0.9532	1.73966	1.56661
	0.9536	1.73711	1.55079
	0.954	1.80228	1.57441
	0.9544	1.74549	1.60014
	0.9548	1.7082	1.52307
	0.9552	1.77156	1.47506
	0.9556	1.75338	1.47006
	0.956	1.66954	1.41328
	0.9564	1.82	1.60439
	0.9568	1.69876	1.42562
	0.9572	1.69772	1.34907
	0.9576	1.84547	1.59992
	0.958	1.81295	1.49475
	0.9584	1.89329	1.67501
	0.9588	1.86284	1.67692
	0.9592	1.87923	1.66566
	0.9596	1.87014	1.63436
	0.96	1.77895	1.50135
	0.9604	1.81732	1.57709
	0.9608	1.77314	1.56879
	0.9612	1.73758	1.47477
	0.9616	1.73033	1.47456
	0.962	1.7782	1.52974
	0.9624	1.91352	1.6223
	0.9628	1.7782	1.53718
	0.9632	2.05013	1.72716
	0.9636	1.96032	1.59557
	0.964	2.08858	1.78384
	0.9644	1.91755	1.61357
	0.9648	2.01242	1.70045
	0.9652	1.90876	1.62169
	0.9656	1.75578	1.41354
	0.966	2.04883	1.75774
	0.9664	2.27814	1.94956
	0.9668	2.22543	1.88448
	0.9672	2.37015	1.96252
	0.9676	2.28332	2.01573
	0.968	2.1788	1.90779
	0.9684	2.28712	1.94903
	0.9688	2.22171	1.97234
	0.9692	2.5873	2.29644
	0.9696	2.56309	2.21741
	0.97	2.47035	2.11904
	0.9704	2.52063	2.17739
	0.9708	2.45078	2.10214
	0.9712	2.56752	2.2144
	0.9716	2.3762	2.01461
	0.972	2.16764	1.84863
	0.9724	2.02956	1.69113
	0.9728	1.208	0.831712
	0.9732	1.28494	0.904926
	0.9736	1.65365	1.34048
	0.974	1.68319	1.30655
	0.9744	1.55447	1.24382
	0.9748	1.48214	1.16739
	0.9752	1.55942	1.1853
	0.9756	1.66025	1.284
	0.976	1.38797	1.07833
	0.9764	1.62237	1.21727
	0.9768	1.48454	1.06435
	0.9772	1.43753	1.06667
	0.9776	1.38292	0.975378
	0.978	1.58271	1.13434
	0.9784	1.50749	1.08352
	0.9788	1.54323	1.12706
	0.9792	1.46405	1.04717
	0.9796	1.51505	1.12347
	0.98	1.53901	1.08774
	0.9804	1.6601	1.24319
	0.9808	1.53086	1.15035
	0.9812	1.6771	1.26239
	0.9816	1.69412	1.25275
	0.982	1.67169	1.26404
	0.9824	1.53376	1.16478
	0.9828	1.35381	0.938838
	0.9832	1.57749	1.16897
	0.9836	1.63856	1.20171
	0.984	1.45958	1.01955
	0.9844	1.22182	0.807907
	0.9848	1.50069	1.06941
	0.9852	1.15569	0.692408
	0.9856	1.01909	0.578422
	0.986	0.940543	0.487868
	0.9864	0.918789	0.403138
	0.9868	0.946566	0.436782
	0.9872	0.915276	0.484737
	0.9876	1.01925	0.568645
	0.988	0.913253	0.428218
	0.9884	0.932582	0.433466
	0.9888	0.831263	0.375878
	0.9892	0.93057	0.445921
	0.9896	0.8683	0.433207
	0.99	0.860257	0.423218
	0.9904	0.845863	0.394666
	0.9908	0.85154	0.390406
	0.9912	0.909605	0.507489
	0.9916	0.940395	0.459644
	0.992	0.971674	0.495001
	0.9924	1.07358	0.606378
	0.9928	0.939558	0.427468
	0.9932	0.912046	0.41305
	0.9936	1.04127	0.550616
	0.994	0.98054	0.464845
	0.9944	0.954649	0.485774
	0.9948	0.963683	0.498715
	0.9952	1.2996	0.816419
	0.9956	1.39165	0.879869
	0.996	1.36028	0.895301
	0.9964	1.13944	0.680418
	0.9968	1.32461	0.868176
	0.9972	1.20972	0.729972
	0.9976	1.1701	0.751164
	0.998	1.29763	0.838461
	0.9984	1.24348	0.784411
	0.9988	1.17921	0.738588
	0.9992	1.37093	0.935867
	0.9996	1.13868	0.787189
	1	1.19785	0.814556
	1.0004	1.15955	0.679248
	1.0008	1.18879	0.737297
	1.0012	1.0771	0.664399
	1.0016	1.10714	0.72899
	1.002	1.15858	0.725213
	1.0024	1.38056	0.896766
	1.0028	1.09599	0.696013
	1.0032	1.19719	0.772323
	1.0036	1.19645	0.725367
	1.004	1.15141	0.674808
	1.0044	1.16622	0.784172
	1.0048	1.11275	0.737904
	1.0052	0.789516	0.486739
	1.0056	0.848864	0.508241
	1.006	0.863655	0.176886
	1.0064	0.841046	0.162555
	1.0068	0.865451	0.203386
	1.0072	0.817705	0.180724
	1.0076	0.82525	0.19828
	1.008	0.798966	0.168347
	1.0084	0.854983	0.204544
	1.0088	0.929029	0.215427
	1.0092	0.831363	0.499422
	1.0096	0.875632	0.163342
	1.01	0.882576	0.156977
	1.0104	0.921826	0.18113
	1.0108	0.980658	0.205253
	1.0112	0.926631	0.173753
	1.0116	0.947404	0.19484
	1.012	0.923002	0.215373
	1.0124	0.92396	0.171737
	1.0128	0.903595	0.178698
	1.0132	0.941317	0.184155
	1.0136	1.29472	0.740641
	1.014	0.877404	0.187387
	1.0144	0.915947	0.242493
	1.0148	0.911619	0.164585
	1.0152	0.903971	0.170101
	1.0156	0.890061	0.169283
	1.016	0.884087	0.188489
	1.0164	0.938065	0.177126
	1.0168	0.913877	0.182771
	1.0172	0.916504	0.232913
	1.0176	0.923283	0.163966
	1.018	0.923004	0.199519
	1.0184	0.908818	0.223323
	1.0188	0.881296	0.166094
	1.0192	0.908595	0.184134
	1.0196	0.901888	0.18449
	1.02	0.935634	0.219601
	1.0204	0.867474	0.239269
	1.0208	0.885923	0.191693
	1.0212	0.878396	0.169994
	1.0216	0.827959	0.182456
	1.022	0.915883	0.204131
	1.0224	0.968524	0.266955
	1.0228	0.874921	0.239203
	1.0232	0.862484	0.172672
	1.0236	0.853635	0.200841
	1.024	0.902245	0.188791
	1.0244	0.903277	0.182311
	1.0248	0.85996	0.200743
	1.0252	0.891375	0.208031
	1.0256	0.833493	0.180141
	1.026	0.934774	0.208644
	1.0264	0.835589	0.177699
	1.0268	0.946849	0.230387
	1.0272	0.858386	0.163416
	1.0276	0.856447	0.186778
	1.028	0.916156	0.192419
	1.0284	0.870042	0.178406
	1.0288	0.908763	0.194242
	1.0292	0.908949	0.175616
	1.0296	0.880017	0.170611
	1.03	0.880334	0.160543
	1.0304	0.905371	0.168619
	1.0308	1.0088	0.21714
	1.0312	0.870062	0.172865
	1.0316	0.864856	0.229872
	1.032	0.864796	0.173048
	1.0324	0.858693	0.162804
	1.0328	0.860621	0.189601
	1.0332	0.882803	0.189774
	1.0336	0.879932	0.169188
	1.034	0.880378	0.175758
	1.0344	0.885224	0.193673
	1.0348	0.852989	0.212178
	1.0352	0.88729	0.198845
	1.0356	0.903291	0.201794
	1.036	0.844229	0.169865
	1.0364	0.914891	0.181453
	1.0368	0.918067	0.18055
	1.0372	0.841805	0.166283
	1.0376	0.893922	0.512016
	1.038	0.912029	0.516761
	1.0384	0.892396	0.512972
	1.0388	0.872272	0.457579
	1.0392	0.920767	0.524431
	1.0396	0.779935	0.186511
	1.04	0.948933	0.186146
	1.0404	0.913646	0.187152
	1.0408	0.929412	0.199648
	1.0412	0.925789	0.180237
	1.0416	0.916752	0.167387
	1.042	0.900948	0.195898
	1.0424	0.908276	0.176669
	1.0428	0.89831	0.169322
	1.0432	0.871652	0.179248
	1.0436	0.904791	0.163372
	1.044	0.896019	0.183412
	1.0444	0.850611	0.206082
	1.0448	0.891184	0.173787
	1.0452	0.925988	0.169953
	1.0456	0.875609	0.174642
	1.046	0.875862	0.16943
	1.0464	0.880371	0.185408
	1.0468	0.896435	0.174523
	1.0472	0.868022	0.191463
	1.0476	0.905214	0.176638
	1.048	0.916319	0.179248
	1.0484	0.868794	0.212021
	1.0488	0.890573	0.161052
	1.0492	0.857041	0.480311
	1.0496	0.80599	0.491909
	1.05	0.906945	0.47463
	1.0504	0.835495	0.406294
	1.0508	0.860263	0.481942
	1.0512	0.77526	0.415675
	1.0516	0.837216	0.448051
	1.052	0.802359	0.175852
	1.0524	0.863582	0.565686
	1.0528	0.877375	0.483604
	1.0532	0.824811	0.527308
	1.0536	0.991315	0.589575
	1.054	0.83901	0.483612
	1.0544	0.988141	0.560052
	1.0548	0.854803	0.462247
	1.0552	0.851786	0.494378
	1.0556	0.873247	0.488338
	1.056	0.986263	0.557588
	1.0564	0.90591	0.482523
	1.0568	0.939622	0.481117
	1.0572	0.830771	0.496053
	1.0576	0.871825	0.491797
	1.058	0.808629	0.383408
	1.0584	0.623405	0.321338
	1.0588	0.698115	0.278417
	1.0592	0.632913	0.310438
	1.0596	0.531616	0.315026
	1.06	0.559392	0.280409
	1.0604	0.540413	0.402129
	1.0608	0.561926	0.477892
	1.0612	0.625829	0.346308
	1.0616	0.524023	0.283778
	1.062	0.599911	0.304692
	1.0624	0.547037	0.287791
	1.0628	0.603723	0.280781
	1.0632	0.684516	0.271877
	1.0636	0.679814	0.27347
	1.064	0.520367	0.332762
	1.0644	0.655196	0.254568
	1.0648	0.592335	0.294097
	1.0652	0.571152	0.299797
	1.0656	0.555782	0.261316
	1.066	0.616484	0.298346
	1.0664	0.597653	0.284572
	1.0668	0.588708	0.266109
	1.0672	0.568822	0.385462
	1.0676	0.526348	0.307625
	1.068	0.607244	0.329577
	1.0684	0.630002	0.280285
	1.0688	0.589649	0.311551
	1.0692	0.555736	0.262614
	1.0696	0.634632	0.277599
	1.07	0.598553	0.279382
	1.0704	0.588687	0.28999
	1.0708	0.602359	0.333646
	1.0712	0.630094	0.328734
	1.0716	0.918566	0.546516
	1.072	0.906696	0.455741
	1.0724	0.820479	0.51318
	1.0728	0.912893	0.491075
	1.0732	0.600274	0.246565
	1.0736	0.810397	0.433472
	1.074	0.876458	0.491123
	1.0744	0.872735	0.49249
	1.0748	0.816766	0.576018
	1.0752	0.689814	0.394466
	1.0756	0.597972	0.274565
	1.076	0.583906	0.256839
	1.0764	0.625189	0.347737
	1.0768	0.558018	0.276235
	1.0772	0.595365	0.326285
	1.0776	0.517788	0.297466
	1.078	0.499283	0.3922
	1.0784	0.638994	0.271695
	1.0788	0.575898	0.262141
	1.0792	0.583762	0.312478
	1.0796	0.69122	0.294864
	1.08	0.609638	0.274771
	1.0804	0.568537	0.217775
	1.0808	0.569795	0.297229
	1.0812	0.566835	0.260636
	1.0816	0.616793	0.303457
	1.082	0.60922	0.28808
	1.0824	0.630686	0.280202
	1.0828	0.562568	0.307605
	1.0832	0.620172	0.340523
	1.0836	0.548635	0.347858
	1.084	0.554895	0.295451
	1.0844	0.540901	0.319169
	1.0848	0.578458	0.286521
	1.0852	0.544872	0.287908
	1.0856	0.559904	0.212475
	1.086	0.562315	0.283479
	1.0864	0.562823	0.320315
	1.0868	0.616417	0.307534
	1.0872	0.545918	0.344888
	1.0876	0.600116	0.295063
	1.088	0.591738	0.312056
	1.0884	0.645298	0.292879
	1.0888	0.551839	0.25859
	1.0892	0.681437	0.374061
	1.0896	0.594887	0.306591
	1.09	0.640344	0.307266
	1.0904	0.639391	0.333462
	1.0908	0.668108	0.367235
	1.0912	0.634601	0.387258
	1.0916	0.605827	0.310505
	1.092	0.666775	0.355507
	1.0924	0.654964	0.337811
	1.0928	0.589384	0.324489
	1.0932	0.631197	0.341283
	1.0936	0.618234	0.304056
	1.094	0.584316	0.268513
	1.0944	0.872832	0.448778
	1.0948	0.763759	0.486874
	1.0952	0.596585	0.277705
	1.0956	0.711442	0.288697
	1.096	0.669815	0.318137
	1.0964	0.61434	0.306886
	1.0968	0.561758	0.266835
	1.0972	0.579431	0.339177
	1.0976	0.689659	0.306073
	1.098	0.685922	0.340054
	1.0984	0.616743	0.332379
	1.0988	0.648212	0.373332
	1.0992	0.621813	0.341328
	1.0996	0.541943	0.328497
	1.1	0.639333	0.311543
	1.1004	0.631992	0.382248
	1.1008	0.691192	0.312835
	1.1012	0.615355	0.350434
	1.1016	0.637461	0.345197
	1.102	0.698783	0.263329
	1.1024	0.684203	0.357675
	1.1028	0.581383	0.331894
	1.1032	0.503527	0.274784
	1.1036	0.585999	0.31091
	1.104	0.507592	0.278607
	1.1044	0.638298	0.303068
	1.1048	0.653175	0.268127
	1.1052	0.637567	0.277483
	1.1056	0.616432	0.31863
	1.106	0.648279	0.347025
	1.1064	0.619403	0.314169
	1.1068	0.64381	0.340306
	1.1072	0.567758	0.350076
	1.1076	0.641625	0.29689
	1.108	0.648094	0.336311
	1.1084	0.651898	0.402692
	1.1088	0.582917	0.288578
	1.1092	0.606186	0.37691
	1.1096	0.682144	0.39634
	1.11	0.617745	0.245882
	1.1104	0.678867	0.355514
	1.1108	0.71775	0.278439
	1.1112	0.674225	0.350297
	1.1116	0.626612	0.292585
	1.112	0.672348	0.379322
	1.1124	0.627884	0.314286
	1.1128	0.674487	0.482411
	1.1132	0.603114	0.300242
	1.1136	0.685003	0.329603
	1.114	0.636112	0.330819
	1.1144	0.58419	0.276212
	1.1148	0.629519	0.300088
	1.1152	0.632274	0.382754
	1.1156	0.644351	0.426954
	1.116	0.66605	0.346172
	1.1164	0.590019	0.325725
	1.1168	0.603659	0.424846
	1.1172	0.527198	0.426303
	1.1176	0.574207	0.408344
	1.118	0.635648	0.290153
	1.1184	0.680901	0.478533
	1.1188	0.586345	0.432486
	1.1192	0.60964	0.656305
	1.1196	0.694629	0.418561
	1.12	0.598475	0.346436
	1.1204	0.64196	0.405668
	1.1208	0.707766	0.312591
	1.1212	0.699962	0.331076
	1.1216	0.583083	0.28426
	1.122	0.636542	0.319476
	1.1224	0.624359	0.322828
	1.1228	0.771571	0.592092
	1.1232	0.747922	0.452205
	1.1236	0.674799	0.389495
	1.124	0.614475	0.425225
	1.1244	0.56892	0.355789
	1.1248	0.787874	0.434426
	1.1252	0.728193	0.528297
	1.1256	0.65423	0.46081
	1.126	0.607149	0.441885
	1.1264	0.723039	0.505623
	1.1268	0.630115	0.411326
	1.1272	0.57959	0.453541
	1.1276	0.687387	0.445631
	1.128	0.60461	0.392731
	1.1284	0.651869	0.490366
	1.1288	0.551948	0.395896
	1.1292	0.66589	0.400137
	1.1296	0.613042	0.409216
	1.13	0.506961	0.382048
	1.1304	0.528951	0.431051
	1.1308	0.721968	0.636808
	1.1312	0.58001	0.418027
	1.1316	0.648516	0.32695
	1.132	0.624187	0.367312
	1.1324	0.673485	0.431238
	1.1328	0.633309	0.373449
	1.1332	0.736378	0.417106
	1.1336	0.648908	0.482345
	1.134	0.767651	0.388742
	1.1344	0.801634	0.343089
	1.1348	0.625128	0.274532
	1.1352	0.636262	0.319621
	1.1356	0.563321	0.293273
	1.136	0.519455	0.238571
	1.1364	0.620444	0.187726
	1.1368	0.570184	0.245106
	1.1372	0.567695	0.27804
	1.1376	0.53881	0.352648
	1.138	0.609678	0.239403
	1.1384	0.601348	0.368425
	1.1388	0.601622	0.375844
	1.1392	0.488911	0.353945
	1.1396	0.603424	0.271801
	1.14	0.833805	0.480546
	1.1404	0.817844	0.418268
	1.1408	0.68914	0.326486
	1.1412	0.754692	0.351717
	1.1416	0.8224	0.456063
	1.142	0.85427	0.3834
	1.1424	0.641469	0.323087
	1.1428	0.906334	0.508953
	1.1432	0.814583	0.44978
	1.1436	0.678501	0.381195
	1.144	0.824671	0.486006
	1.1444	0.861957	0.506605
	1.1448	0.805004	0.476138
	1.1452	0.858549	0.443443
	1.1456	0.923563	0.49334
	1.146	0.86239	0.449983
	1.1464	0.949326	0.548127
	1.1468	0.863525	0.372599
	1.1472	0.927648	0.430635
	1.1476	0.861555	0.444182
	1.148	0.928943	0.488718
	1.1484	0.850636	0.445931
	1.1488	0.969004	0.520117
	1.1492	0.881111	0.415542
	1.1496	0.944617	0.468699
	1.15	1.04823	0.621746
	1.1504	0.953716	0.476509
	1.1508	0.993653	0.552537
	1.1512	0.886865	0.453035
	1.1516	0.853633	0.509024
	1.152	0.761726	0.495686
	1.1524	0.69862	0.299765
	1.1528	0.791031	0.479167
	1.1532	0.937229	0.70913
	1.1536	0.87106	0.682312
	1.154	1.13064	0.949167
	1.1544	0.969797	0.927643
	1.1548	0.771596	0.784825
	1.1552	1.0149	0.921895
	1.1556	0.661089	0.324498
	1.156	0.625662	0.314116
	1.1564	0.615644	0.27136
	1.1568	0.619187	0.33447
	1.1572	0.626401	0.267832
	1.1576	0.635494	0.291344
	1.158	0.643488	0.291131
	1.1584	0.714302	0.317317
	1.1588	0.609661	0.261769
	1.1592	0.570762	0.292387
	1.1596	0.628764	0.265228
	1.16	0.617276	0.304713
	1.1604	0.674087	0.264187
	1.1608	0.583693	0.283588
	1.1612	0.67885	0.27429
	1.1616	0.677539	0.307742
	1.162	0.637759	0.303717
	1.1624	0.63783	0.316962
	1.1628	0.58994	0.253411
	1.1632	0.647624	0.277045
	1.1636	0.626602	0.297726
	1.164	0.748895	0.414547
	1.1644	0.878491	0.399882
	1.1648	0.944491	0.531559
	1.1652	0.694686	0.314312
	1.1656	0.722771	0.345411
	1.166	0.621641	0.334761
	1.1664	0.652984	0.262166
	1.1668	0.616393	0.281279
	1.1672	0.637876	0.238617
	1.1676	0.557015	0.324806
	1.168	0.512296	0.335187
	1.1684	0.502022	0.334104
	1.1688	0.467279	0.359907
	1.1692	0.407634	0.379437
	1.1696	0.404045	0.444231
	1.17	0.500509	0.35836
	1.1704	0.514869	0.379038
	1.1708	0.443481	0.38027
	1.1712	0.3717	0.356534
	1.1716	0.484465	0.396555
	1.172	0.464848	0.344078
	1.1724	0.400802	0.407733
	1.1728	0.403312	0.433296
	1.1732	0.456713	0.397107
	1.1736	0.416895	0.329621
	1.174	0.600698	0.336691
	1.1744	0.472735	0.425291
	1.1748	0.537321	0.362577
	1.1752	0.384745	0.391458
	1.1756	0.40427	0.375135
	1.176	0.362783	0.441255
	1.1764	0.324975	0.370266
	1.1768	0.308338	0.433891
	1.1772	0.401633	0.358853
	1.1776	0.402637	0.321686
	1.178	0.330802	0.428509
	1.1784	0.326015	0.369932
	1.1788	0.327741	0.365132
	1.1792	0.275931	0.437288
	1.1796	0.300077	0.414487
	1.18	0.31406	0.378642
	1.1804	0.423726	0.429345
	1.1808	0.261721	0.411274
	1.1812	0.281791	0.390582
	1.1816	0.388372	0.406666
	1.182	0.299222	0.416211
	1.1824	0.524588	0.405543
	1.1828	0.351229	0.439911
	1.1832	0.39345	0.468636
	1.1836	0.400702	0.346746
	1.184	0.398856	0.398073
	1.1844	0.45097	0.381426
	1.1848	0.381926	0.382668
	1.1852	0.314084	0.40457
	1.1856	0.306799	0.364517
	1.186	0.375326	0.333758
	1.1864	0.331193	0.365519
	1.1868	0.301495	0.412583
	1.1872	0.33311	0.427301
	1.1876	0.245522	0.396714
	1.188	0.488186	0.621458
	1.1884	0.411444	0.552665
	1.1888	0.47404	0.447325
	1.1892	0.353137	0.388419
	1.1896	0.326756	0.380349
	1.19	0.253346	0.438919
	1.1904	0.452093	0.558624
	1.1908	0.248606	0.397545
	1.1912	0.24375	0.449703
	1.1916	0.314232	0.381593
	1.192	0.245412	0.390111
	1.1924	0.325242	0.305729
	1.1928	0.32174	0.456719
	1.1932	0.339992	0.38309
	1.1936	0.233208	0.399673
	1.194	0.382944	0.400663
	1.1944	0.485132	0.343542
	1.1948	0.292911	0.323027
	1.1952	0.395243	0.350485
	1.1956	0.371146	0.368604
	1.196	0.365498	0.408956
	1.1964	0.281972	0.373359
	1.1968	0.487313	0.383534
	1.1972	0.466265	0.365743
	1.1976	0.55011	0.370431
	1.198	0.529845	0.342139
	1.1984	0.36525	0.398736
	1.1988	0.362725	0.390499
	1.1992	0.365702	0.452913
	1.1996	0.460831	0.360979
	1.2	0.3651	0.368395
	1.2004	0.309705	0.35818
	1.2008	0.376969	0.394478
	1.2012	0.413847	0.376672
	1.2016	0.398189	0.444106
	1.202	0.407513	0.404053
	1.2024	0.344589	0.467466
	1.2028	0.387915	0.450228
	1.2032	0.368632	0.405687
	1.2036	0.360945	0.384202
	1.204	0.275008	0.402548
	1.2044	0.385324	0.344671
	1.2048	0.413824	0.374542
	1.2052	0.40212	0.404169
	1.2056	0.405212	0.4251
	1.206	0.369039	0.378811
	1.2064	0.453276	0.372437
	1.2068	0.3927	0.357018
	1.2072	0.400006	0.425807
	1.2076	0.377225	0.383694
	1.208	0.368623	0.3412
	1.2084	0.382229	0.406269
	1.2088	0.397235	0.41005
	1.2092	0.366895	0.399612
	1.2096	0.342522	0.407089
	1.21	0.256611	0.471748
	1.2104	0.499662	0.391285
	1.2108	0.349186	0.415624
	1.2112	0.367	0.391558
	1.2116	0.410417	0.424043
	1.212	0.411492	0.424063
	1.2124	0.462127	0.466168
	1.2128	0.410108	0.464023
	1.2132	0.539624	0.418761
	1.2136	0.484713	0.37788
	1.214	0.32688	0.417867
	1.2144	0.420507	0.403261
	1.2148	0.283587	0.434979
	1.2152	0.365225	0.440357
	1.2156	0.444637	0.379256
	1.216	0.34406	0.434932
	1.2164	0.370764	0.396155
	1.2168	0.439011	0.40168
	1.2172	0.311816	0.429973
	1.2176	0.450819	0.346054
	1.218	0.357827	0.40294
	1.2184	0.521109	0.401403
	1.2188	0.536273	0.405279
	1.2192	0.477532	0.417576
	1.2196	0.561122	0.440785
	1.22	0.539293	0.379942
	1.2204	0.507011	0.42265
	1.2208	0.395499	0.383433
	1.2212	0.423398	0.414152
	1.2216	0.448879	0.400288
	1.222	0.512324	0.332411
	1.2224	0.445382	0.410771
	1.2228	0.474296	0.395669
	1.2232	0.464286	0.416597
	1.2236	0.406177	0.385618
	1.224	0.425934	0.35673
	1.2244	0.475862	0.386661
	1.2248	0.421963	0.433705
	1.2252	0.515403	0.506616
	1.2256	0.446673	0.447601
	1.226	0.45461	0.430752
	1.2264	0.31208	0.373028
	1.2268	0.357	0.46862
	1.2272	0.441753	0.412043
	1.2276	0.443943	0.379751
	1.228	0.440039	0.419689
	1.2284	0.42213	0.407848
	1.2288	0.411044	0.431275
	1.2292	0.353193	0.428627
	1.2296	0.491808	0.424016
	1.23	0.389652	0.40837
	1.2304	0.289567	0.449012
	1.2308	0.414411	0.358684
	1.2312	0.381817	0.423317
	1.2316	0.339402	0.436444
	1.232	0.514717	0.401022
	1.2324	0.443304	0.329315
	1.2328	0.393407	0.328692
	1.2332	0.416626	0.348082
	1.2336	0.311919	0.392524
	1.234	0.435483	0.314372
	1.2344	0.387676	0.348723
	1.2348	0.527925	0.342953
	1.2352	0.426713	0.340244
	1.2356	0.382839	0.379937
	1.236	0.362719	0.362449
	1.2364	0.393415	0.34361
	1.2368	0.24545	0.395329
	1.2372	0.293549	0.397065
	1.2376	0.303781	0.430755
	1.238	0.253119	0.411106
	1.2384	0.364729	0.412308
	1.2388	0.433613	0.424878
	1.2392	0.309039	0.428165
	1.2396	0.543621	0.360415
	1.24	0.513884	0.367518
	1.2404	0.477923	0.272252
	1.2408	0.382592	0.377985
	1.2412	0.421853	0.328939
	1.2416	0.440404	0.36483
	1.242	0.475263	0.322363
	1.2424	0.338746	0.433481
	1.2428	0.380643	0.40305
	1.2432	0.572958	0.714595
	1.2436	0.539994	0.61134
	1.244	0.35736	0.423365
	1.2444	0.328527	0.445998
	1.2448	0.39356	0.357029
	1.2452	0.349469	0.444713
	1.2456	0.432448	0.391568
	1.246	0.407512	0.397286
	1.2464	0.461953	0.328139
	1.2468	0.514927	0.365482
	1.2472	0.443705	0.33844
	1.2476	0.496377	0.299503
	1.248	0.346544	0.369982
	1.2484	0.368003	0.390078
	1.2488	0.386919	0.362222
	1.2492	0.348359	0.35977
	1.2496	0.366009	0.387197
	1.25	0.330373	0.390037
	1.2504	0.324466	0.420664
	1.2508	0.267808	0.438236
	1.2512	0.300995	0.459663
	1.2516	0.397575	0.383424
	1.252	0.283806	0.426657
	1.2524	0.382535	0.436098
	1.2528	0.290944	0.444445
	1.2532	0.342688	0.443141
	1.2536	0.420379	0.366796
	1.254	0.445661	0.369607
	1.2544	0.421236	0.362552
	1.2548	0.3115	0.44594
	1.2552	0.291256	0.423595
	1.2556	0.332134	0.424383
	1.256	0.273285	0.445589
	1.2564	0.501938	0.717937
	1.2568	0.598242	0.631051
	1.2572	0.419966	0.41172
	1.2576	0.319484	0.469017
	1.258	0.599904	0.730514
	1.2584	0.411395	0.421838
	1.2588	0.398872	0.396265
	1.2592	0.252335	0.44424
	1.2596	0.284345	0.35838
	1.26	0.336786	0.415343
	1.2604	0.252773	0.418962
	1.2608	0.274876	0.365958
	1.2612	0.305578	0.375278
	1.2616	0.394869	0.362808
	1.262	0.459423	0.300088
	1.2624	0.49168	0.339747
	1.2628	0.393359	0.304015
	1.2632	0.501242	0.330966
	1.2636	0.392299	0.42286
	1.264	0.328277	0.295761
	1.2644	0.656046	0.632648
	1.2648	0.594711	0.616382
	1.2652	0.596149	0.664475
	1.2656	0.54881	0.38051
	1.266	0.607807	0.560845
	1.2664	0.48891	0.28891
	1.2668	0.433082	0.218792
	1.2672	0.332101	0.384386
	1.2676	0.333241	0.421764
	1.268	0.496258	0.330566
	1.2684	0.447667	0.271715
	1.2688	0.44614	0.326488
	1.2692	0.440285	0.338662
	1.2696	0.468851	0.379201
	1.27	0.316501	0.370012
	1.2704	0.391707	0.351155
	1.2708	0.326579	0.405745
	1.2712	0.260389	0.390328
	1.2716	0.460197	0.339208
	1.272	0.45556	0.351355
	1.2724	0.540842	0.331778
	1.2728	0.303694	0.363853
	1.2732	0.416896	0.376768
	1.2736	0.403516	0.321966
	1.274	0.356876	0.414206
	1.2744	0.342428	0.348279
	1.2748	0.35447	0.399752
	1.2752	0.507339	0.36925
	1.2756	0.338384	0.415751
	1.276	0.314441	0.439643
	1.2764	0.355445	0.38779
	1.2768	0.318829	0.392422
	1.2772	0.297183	0.403879
	1.2776	0.415689	0.427118
	1.278	0.236079	0.395056
	1.2784	0.424378	0.35043
	1.2788	0.326198	0.422937
	1.2792	0.361654	0.304402
	1.2796	0.494207	0.302486
	1.28	0.374788	0.324094
	1.2804	0.439374	0.377798
	1.2808	0.428716	0.396389
	1.2812	0.393744	0.28142
	1.2816	0.319116	0.363358
	1.282	0.369439	0.407212
	1.2824	0.287958	0.385416
	1.2828	0.647276	0.649545
	1.2832	0.463158	0.381589
	1.2836	0.311438	0.474042
	1.284	0.332582	0.380754
	1.2844	0.328809	0.383796
	1.2848	0.335066	0.378049
	1.2852	0.325751	0.469819
	1.2856	0.29578	0.430426
	1.286	0.264026	0.427231
	1.2864	0.263752	0.420102
	1.2868	0.248811	0.469116
	1.2872	0.277381	0.45034
	1.2876	0.322946	0.459663
	1.288	0.316849	0.414951
	1.2884	0.289858	0.419707
	1.2888	0.323209	0.411359
	1.2892	0.283443	0.403064
	1.2896	0.335063	0.414565
	1.29	0.272802	0.393307
	1.2904	0.414069	0.375047
	1.2908	0.315926	0.419018
	1.2912	0.322113	0.388338
	1.2916	0.287243	0.43366
	1.292	0.382094	0.370531
	1.2924	0.322915	0.445378
	1.2928	0.235215	0.426075
	1.2932	0.250076	0.428436
	1.2936	0.396092	0.369014
	1.294	0.289981	0.417015
	1.2944	0.375514	0.361449
	1.2948	0.289339	0.382931
	1.2952	0.337802	0.382052
	1.2956	0.355563	0.391252
	1.296	0.270387	0.418848
	1.2964	0.336822	0.425302
	1.2968	0.281968	0.432131
	1.2972	0.300045	0.415964
	1.2976	0.244732	0.411851
	1.298	0.308083	0.392404
	1.2984	0.338196	0.398448
	1.2988	0.445352	0.364704
	1.2992	0.386469	0.37292
	1.2996	0.353931	0.355474
	1.3	0.376237	0.372688
	1.3004	0.389421	0.421631
	1.3008	0.286136	0.432718
	1.3012	0.472853	0.388632
	1.3016	0.685496	0.388022
	1.302	0.696948	0.387403
	1.3024	0.582716	0.277195
	1.3028	0.508835	0.262238
	1.3032	0.34089	0.433858
	1.3036	0.420784	0.362235
	1.304	0.479522	0.294579
	1.3044	0.567095	0.293537
	1.3048	0.531948	0.305969
	1.3052	0.57312	0.313322
	1.3056	0.43524	0.380929
	1.306	0.617649	0.194188
	1.3064	0.585267	0.329953
	1.3068	0.521792	0.309558
	1.3072	0.570667	0.286423
	1.3076	0.56246	0.278426
	1.308	0.545736	0.284682
	1.3084	0.514907	0.315026
	1.3088	0.551366	0.29019
	1.3092	0.586434	0.324794
	1.3096	0.53186	0.353635
	1.31	0.446095	0.308863
	1.3104	0.594853	0.290732
	1.3108	0.540945	0.362639
	1.3112	0.526655	0.324754
	1.3116	0.492716	0.35914
	1.312	0.490043	0.266413
	1.3124	0.563285	0.342978
	1.3128	0.590372	0.257771
	1.3132	0.61526	0.335425
	1.3136	0.5686	0.301531
	1.314	0.547733	0.326153
	1.3144	0.906252	0.701635
	1.3148	0.579711	0.342118
	1.3152	0.394961	0.349687
	1.3156	0.464151	0.267309
	1.316	0.443651	0.275457
	1.3164	0.556425	0.329589
	1.3168	0.285954	0.414563
	1.3172	0.257663	0.391481
	1.3176	0.335185	0.455521
	1.318	0.221572	0.427351
	1.3184	0.340777	0.456786
	1.3188	0.308399	0.431799
	1.3192	0.302066	0.471545
	1.3196	0.432263	0.377217
	1.32	0.259216	0.418746
	1.3204	0.514926	0.365465
	1.3208	0.474445	0.372426
	1.3212	0.531773	0.332797
	1.3216	0.544129	0.333588
	1.322	0.37977	0.344964
	1.3224	0.387715	0.436355
	1.3228	0.407426	0.407399
	1.3232	0.732362	0.453879
	1.3236	0.419639	0.314102
	1.324	0.532804	0.355249
	1.3244	0.528206	0.356271
	1.3248	0.504876	0.30055
	1.3252	0.528559	0.373851
	1.3256	0.468688	0.337528
	1.326	0.485397	0.378503
	1.3264	0.558837	0.293089
	1.3268	0.605375	0.356812
	1.3272	0.558916	0.322059
	1.3276	0.547207	0.36538
	1.328	0.558018	0.372195
	1.3284	0.575797	0.341459
	1.3288	0.500714	0.298531
	1.3292	0.469095	0.27276
	1.3296	0.617409	0.298366
	1.33	0.512404	0.301296
	1.3304	0.581161	0.312904
	1.3308	0.534522	0.357063
	1.3312	0.421395	0.312411
	1.3316	0.517646	0.29121
	1.332	0.52883	0.245416
	1.3324	0.46745	0.290947
	1.3328	0.575014	0.348571
	1.3332	0.584422	0.281897
	1.3336	0.552504	0.346101
	1.334	0.561136	0.309782
	1.3344	0.581189	0.319516
	1.3348	0.574117	0.342243
	1.3352	0.457809	0.384117
	1.3356	0.552631	0.372691
	1.336	0.693395	0.505764
	1.3364	0.809463	0.5954
	1.3368	0.5451	0.351944
	1.3372	0.509324	0.362684
	1.3376	0.502892	0.317397
	1.338	0.55728	0.271774
	1.3384	0.638412	0.359637
	1.3388	0.516979	0.342125
	1.3392	0.578489	0.373118
	1.3396	0.454599	0.34318
	1.34	0.585547	0.303799
	1.3404	0.521767	0.297694
	1.3408	0.527015	0.281817
	1.3412	0.557181	0.263722
	1.3416	0.392889	0.280521
	1.342	0.543157	0.298178
	1.3424	0.430135	0.317374
	1.3428	0.539983	0.341158
	1.3432	0.420595	0.329225
	1.3436	0.489361	0.246288
	1.344	0.468986	0.234676
	1.3444	0.555435	0.292992
	1.3448	0.56103	0.257942
	1.3452	0.500011	0.271046
	1.3456	0.48891	0.336365
	1.346	0.504695	0.283903
	1.3464	0.483447	0.270581
	1.3468	0.49546	0.341003
	1.3472	0.599784	0.26634
	1.3476	0.474123	0.305686
	1.348	0.638333	0.303602
	1.3484	0.646286	0.334303
	1.3488	0.517152	0.267727
	1.3492	0.57881	0.209081
	1.3496	0.581006	0.282795
	1.35	0.524451	0.301128
	1.3504	0.499829	0.298237
	1.3508	0.496011	0.255463
	1.3512	0.465232	0.317921
	1.3516	0.590628	0.337097
	1.352	0.548141	0.280261
	1.3524	0.471467	0.326994
	1.3528	0.456067	0.284999
	1.3532	0.557836	0.304155
	1.3536	0.588057	0.283849
	1.354	0.706223	0.445038
	1.3544	0.501562	0.282179
	1.3548	0.586056	0.306264
	1.3552	0.576473	0.3037
	1.3556	0.398358	0.345966
	1.356	0.491163	0.267464
	1.3564	0.503566	0.306086
	1.3568	0.559894	0.277002
	1.3572	0.54435	0.316687
	1.3576	0.674765	0.406859
	1.358	0.768651	0.538744
	1.3584	0.65894	0.366249
	1.3588	0.738658	0.409029
	1.3592	0.536456	0.252939
	1.3596	0.64995	0.396256
	1.36	0.658455	0.461994
	1.3604	0.724144	0.375598
	1.3608	0.615653	0.304772
	1.3612	0.56927	0.297554
	1.3616	0.616481	0.459771
	1.362	0.634029	0.445122
	1.3624	0.65601	0.423667
	1.3628	0.695774	0.445562
	1.3632	0.698465	0.450985
	1.3636	0.874255	0.647263
	1.364	0.704451	0.427867
	1.3644	0.636131	0.466745
	1.3648	0.68242	0.475106
	1.3652	0.739541	0.459413
	1.3656	0.769609	0.437559
	1.366	0.804941	0.472585
	1.3664	0.784078	0.466941
	1.3668	0.600369	0.351599
	1.3672	0.612814	0.436354
	1.3676	0.8769	0.578428
	1.368	0.662378	0.435377
	1.3684	0.669594	0.509466
	1.3688	0.696108	0.485243
	1.3692	0.691618	0.436288
	1.3696	0.706389	0.495381
	1.37	0.72942	0.452713
	1.3704	0.995115	0.715621
	1.3708	0.829427	0.520039
	1.3712	0.750899	0.428059
	1.3716	0.657969	0.375827
	1.372	0.66944	0.410367
	1.3724	0.679049	0.484005
	1.3728	0.807003	0.433601
	1.3732	0.685095	0.330677
	1.3736	0.737231	0.456058
	1.374	0.697502	0.465357
	1.3744	0.690525	0.444641
	1.3748	0.817566	0.458369
	1.3752	0.765912	0.426331
	1.3756	0.733774	0.47318
	1.376	0.742	0.520955
	1.3764	0.720519	0.471892
	1.3768	0.924096	0.693012
	1.3772	0.72889	0.430829
	1.3776	0.505755	0.322002
	1.378	0.85845	0.481526
	1.3784	0.724039	0.427801
	1.3788	0.667195	0.435574
	1.3792	0.713919	0.472697
	1.3796	0.77282	0.503169
	1.38	0.704018	0.408267
	1.3804	0.66021	0.437889
	1.3808	0.719973	0.371282
	1.3812	0.716265	0.486764
	1.3816	0.825363	0.518202
	1.382	0.726079	0.471413
	1.3824	0.728484	0.400332
	1.3828	0.807429	0.447717
	1.3832	0.675002	0.364775
	1.3836	0.766118	0.554858
	1.384	0.737702	0.429182
	1.3844	0.744987	0.418135
	1.3848	0.767751	0.510119
	1.3852	0.631615	0.359625
	1.3856	0.652454	0.344049
	1.386	0.578514	0.358816
	1.3864	0.543172	0.281149
	1.3868	0.696021	0.52897
	1.3872	0.703132	0.362515
	1.3876	0.656663	0.400228
	1.388	0.657085	0.441463
	1.3884	0.841145	0.430768
	1.3888	0.774174	0.482068
	1.3892	0.663755	0.392903
	1.3896	0.761838	0.423884
	1.39	0.79159	0.448541
	1.3904	0.742136	0.499987
	1.3908	0.748008	0.391399
	1.3912	0.811372	0.475143
	1.3916	0.793071	0.459467
	1.392	0.839779	0.414163
	1.3924	0.780302	0.479653
	1.3928	0.668884	0.407323
	1.3932	0.707476	0.377048
	1.3936	0.477787	0.328825
	1.394	0.727317	0.43461
	1.3944	0.72093	0.450024
	1.3948	0.571394	0.244808
	1.3952	0.782055	0.357431
	1.3956	0.902089	0.406823
	1.396	0.948319	0.518977
	1.3964	0.511306	0.34581
	1.3968	0.662942	0.427097
	1.3972	0.543972	0.289446
	1.3976	0.698677	0.41745
	1.398	0.534855	0.34083
	1.3984	0.550838	0.361408
	1.3988	0.709194	0.395821
	1.3992	0.810081	0.532321
	1.3996	0.767161	0.445604
	1.4	0.469402	0.310569
	1.4004	0.846961	0.591715
	1.4008	0.641135	0.352593
	1.4012	0.823044	0.391375
	1.4016	0.800046	0.607939
	1.402	0.923775	0.594372
	1.4024	0.580236	0.339094
	1.4028	0.645578	0.368779
	1.4032	0.730044	0.435183
	1.4036	0.690758	0.448868
	1.404	0.757657	0.487968
	1.4044	0.636155	0.418152
	1.4048	0.731184	0.396966
	1.4052	0.796378	0.443785
	1.4056	0.763393	0.419793
	1.406	0.879439	0.549544
	1.4064	0.77699	0.449659
	1.4068	0.681946	0.444286
	1.4072	0.75884	0.419077
[truncated: 4,092 more rows]
[truncated: 8 more columns]

## Sheet: Supp 1
S1E
	SE/TO Ratio (mol%)	SE/TAG
	80	0.999743
	50	1
	40	0.960175
	35
	30	0.51851
	25	0.40853
	20	0.0387046
	10	0
	0	0.0874783
S1M
	Chol 160 uM OA 40 uM			Chol 160 uM OA 40 uM DGATi
	0.181818	0.130435	0.25	1	0.913043	0.884615
	0.0588235	0.153846	0.1	1	1	0.869565
	0.15	0	0.2	0.9375	1	0.8125
	0.15	0.166667	0	1	0.8125	0.05
	0.0740741	0.0714286	0.166667	1	1	1
	0.0666667	0.128205	0	1	1	1
	0.1	0.363636	0	1	1	1
	0.0769231	0.133333	0.5	1	1	1
	0.2	0.166667	0	1	1	1
	0.151515	0.142857	0	1	1	1
	0.125	0	0	1	1	1
	0	0.0714286	0.5	1	1	1
	0.166667	0.15	0	1	1	1
	0.12	0.315789	0.1	0.909091	1	1
	0.166667	0.09375	0	1	1	1
	0.0434783	0.153846	0	1	1	1
	0.136364	0.0555556	0.117647	1	1	1
	0.22	0.111111	0	1	1	1
	0.1	0.12	0	1	0.1	1
	0.1875	0.2	0	1	0.625	1
	0.0526316	0.111111	0	1	1	1
	0	0.3	0.1	1	1	1
	0.111111	0.125	0	1	1	1
	0	0.16	0.2	0.95	1	1
	0.0833333	0.4	0	1	1	1
	0	0.384615	0.222222	1		1
	0.05		0	1		1
	0.5		0.230769	1
	0.15		0.416667	1
	0		0.142857	1
	0.0588235		0.1	0.947368
	0.263158		0.25	1
	0.1		0	1
	0.0625		0.1	1
	0		0	1
	0		0	1
	0.2		0.0816327	1
	0			1
	0.0769231			1
	0			1
	0.166667			1
				1
				1
				1
				1
				1
				1
				1
				1
				1
				1
				1
				1
				1

## Sheet: Supp2
S2A
	LPDS	200 µM chol
	2.97141	5.82702
	2.82695	5.41424
	2.14522	3.92273
	2.37495	6.86947
	2.32381	5.01993
S2C
	Chol Concentration (µM)	A431WT		A431WT + DGATis
	0	0.33	0.0118	0.0946	0.00468
	50	0.5907	0.0194	0.116	0.00535
	100	1.1347	0.0249	0.4242	0.00986
	150
	200	1.8437	0.0275	1.0279	0.0157
S2D
	LPDS		10 μM OA		20 μM OA		100 μM chol		100 μM chol + 10 μM OA		100 μM chol + 10 μM OA + DGATi		100 μM chol + 20 μM OA		100 μM chol + 20 μM OA + DGATi
	17	4	4	0	22	4	4	9	27	23	3	3	13	90	1	19
	3	1	10	0	17	5	1	20	39	12	3	3	35	46	6	0
	0	3	2	0	6	4	22	43	55	32	26	0	16	63	5	3
	5	10	8	26	18	10	10	38	21	6	12	1	20	22	0	18
	1	16	1	13	14	10	16	3	30	31	22	5	58	57	5	4
	19	4	21	2	15	38	10	28	33	17	11	2	12	41	9	19
	6	10	3	0	25	25	20	40	23	19	6	6	27	47	3	3
	5	5	1	7	16	25	7	24	12	31	2	2	12	37	16	19
	1	11	7	1	12	6	42	55	16	12	14	1	59	45	11	8
	1	4	7	4	10	23	3	62	43	79	9	28	66	53	11	6
	14	21	9	17	14	2	3	6	24	54	2	1	22	29	2	6
	0	40	0	35	30	49	4	8	26	52	3	2	33	12	6	20
	2	0	10	21	38	9	4	25	1	27	10	2	79	48	13	11
	2	3	13	1	2	8	10	4	31	29	14	31	27	7	6	2
	0	9	0	4	7	1	18	0	1	12	5	3	34	1	0	9
	11	4	2	3	9	0	6	0	22	31	3	3	41	45	6	7
	57	7	4	27	7	4	3	23	14	21	1	0	24	23	2	4
	7	12	7	24	7	11	4	57	4	18	11	7	39	2	2	2
	4	8	3	0	29	4	10	13	1	15	5	2	47	2	1	2
	0	1	23	7	4	12	27	2	10	37	6	1	38	3	2	0
	6	1	9	30	9	9	4	86	5	54	3	4	41	34	10	4
	0	0	18	0	14	20	3	29	33	13	7	6	36	22	1	21
	9	1	5	0	4	3	13	44	12	23	0	1	45	10	11	2
	11	4	2	2	3	13	2	1	3	12	4	2	34	6	0	0
	5	0	30	30	10	6	49	0	47	9	1	1	49	22	2	0
	3	0	3	1	12	4	12	33	16	35	1	0	44	2	2	15
	5	0	5	0	3	5	4	12	12	8	9	1	72	27	2	16
	1	0	6	0	1	12	2	6	28	31	3	0	7	35	0	16
	0	1	2	6	4	1	20	9	7	32	1	0	13	35	3	6
	9	0	18	7	6	17	0	9	39	22	8	0	32	39	1	2
	0	0	10	0	10	29	2	41	16	36	5	2	11	6	0	6
	0	0	2	0	9	2	2	23	7	14	0	0	7	12	1	1
	0	0	4	0	4	2	24	2	11	7	2	0	8	13	1	1
	0	2	1	0	15	4	6	2	13	64	3	0	5	50	0	0
	0	0	1	1	2	5	6	14	9	30	0	5	42	21	8	4
	0	0	3	1	3	11	6	1	1	17	4	8	48	0	0	9
	0	0	6	0	29	3	0	32	63	10	2	0	27	22	3	4
	0	0	1	0	20	1	1	16	62	4	0	1	19	0	2	1
	5	0	0	0	1	3	7	47	8	7	0	10	24	17	9	2
	0	0	5	0	7	0	0	15	1	1	3	0	8	25	9	3
	0	0	20	0	8	3	1	37	15	1	3	0	40	26	4	0
	1	1	19	1	3	4	5	69	1	0	0	1	45	4	9	6
	1	3	1	1	1	5	7	0	17	1	2	0	16	4	11	53
	1	0	1	0	1	0	8	0	10	0	0	0	7	19	2	18
	1	2	0	0	10	1	3	14	4	0	1	3	30	12	3	3
	0	0	3	0	6	1	4	9	25	1	0	0	6	25	9	23
	1	0	1	3	0	0	0	0	7	2	0	0	16	36	4	0
	6	0	0	1	3	0	1	4	6	3	3	0	20	8	11	0
	0	0	3	0	2	0	11	0	2	2	6	0	34	21	0	0
	0	0	5	1	3	0	0	0	6	27	3	0	39	26	0	2
	2	0	2	0	45	0	18	0	3	2	3	0	38	18	0	0
	4	1	4	0	3	2	0	0	3	0	0	0	25	35	1	2
	0	0	0	0	0	9	6	0	7	0	1	0	37	3	1	2
	3	0	5	0	4	4	0	0	6	0	1	0	27	19	30	0
	1	0	0	0	3	0	41	6	0	0	0	0	17	12	2	6
	0	0	14	0	5	3	2	1	3	0	2	2	22	6	2	7
	1	1	0	0	18	57	0	32	1	0	2	0	11	1	2	3
	4	0	3	19	6	3	14	1	2	0	1	0	6	9	0	0
	0	0	1	0	2	1	2	0	17	4	1	0	22	2	2	4
	0	0	1	0	8	0	8	0	0	0	0	0	9	2	0	6
	0	2	4	0	4	13	3	1	2	0	1	0	4	7	0	0
	1	4	0	0	3	0	33	0	2	0	0	0	10	5	10	2
	28	4	19	4	2	0	34	0	46	0	0	0	45	5	0	0
	4	0	2	0	0	1	27	0	15	5	0	0	38	25	0	0
	0	0	0	0	7	0	76	0	3	0	0	0	0	7	3	0
	0	0	4	0	0	0	0	5	2	3	2	0	20	1	1	0
	24	0	6	0	8	1	3	0	30	0	0	0	22	6	1	17
	0	1	0	0	6	20	53	1	22	0	0	0	35	0	1	8
	10	0	1	2	1	0	1	1	4	0	0	0	23	4	5	5
	0	2	2	0	18	2	1	0	14	0	0	0	34	25	5	14
	0	0	11	0	15	1	30	0	30	1	1	1	11	42	1	14
	0	1	5	0	23	0	14	0	1	0	0	9	8	1	12	0
	0	0	24	0	1	0	6	0	9	2	0	1	17	25	10	2
	2	2	8	0	5	1	20	0	54	0	0	0	12	21	18	0
	1	0	0	0	0	0	4	0	8	0	0	0	22	5	2	2
	0	0	1	0	10	38	40	0	8	0	3	1	10	32	1	1
	2	0	10	0	0	4	13	1	10	0	0	4	18	11	5	0
	0	0	4	0	2	3	24	0	28	0	0	1	53	3	5	3
	0	1	0	0	5	18	2	0	3	0	0	3	17	36	0	4
	2	0	1	0	2	3	0	0	20	2	0	2	32	2	3	14
	0	0	3	1	3	7	7	0	2	7	6	0	8	36	3	0
	0	0	0	0	3	11	9	0	6	20	0	2	35	11	6	34
	0	7	0	0	0	17	10	0	5	5	0	0	61	12	2	5
	0	0	1	0	0	49	1	0	1	3	2	0	21	1	0	1
	0	0	0	0	6	55	0	0	0	11	0	1	24	26	5	3
	0	2	0	8	6	10	9	0	0	0	2	0	40	35	2	1
	0	12	5	0	0	49	39	0	7	34	0	0	23	74	7	1
	3	4	0	0	42	9	3	1	3	0	0	0	38	2	0	3
	0	1	1	0	11	6	5	1	2	2	0	10	20	4	3	1
	0	0	1	0	9	8	1	0	6	0	1	0	34	25	3	0
	0	0	1	0	26	4	6	0	1	0	0	1	14	10	1	0
	0	0	4	0	16	7	0	0	5	0	0	0	5	8	1	1
	0	13	1	1	3	2	4	0	1	8	5	0	10	10	14	0
	0	10	2	1	9	4	14	3	0	0	6	0	8	8	2	0
	0	46	1	0	11	2	27	1	33	0	0	0	3	0	0	3
	1	6	0	23	13	2	2	0	25	2	6	1	23	41	0	4
	0	12	1	0	5	0	12	1	1	0	13	2	27	16	0	7
	0	6	5	3	11	5	26	0	6	1	1	0	34	15	15	2
	0	10	12	1	3	20	2	1	29	0	0	1	29	12	2	3
	0	6	11	0	2	0	8	1	45	1	0	0	20	54	0	6
	0	1	7	0	5	1	7	1	16	5	1	0	58	14	15	1
	13	3	2	4	4	25	8	1	4	0	0	5	57	3	1	4
	0	3	1	31	0	5	20	0	24	15	1	0	31	20	0	0
	1	10	10	1	1	8	27	0	1	6	0	2	35	13	0	2
	0	3	20	0	0	9	21	0	24	1	0	0	12	7	2	1
	0	6	4	0	3	17	26	0	46	0	0	0	37	4	0	6
	5	1	3	0	5	19	17	3	8	0	0	0	44	35	4	13
	4	1	1	1	3	32	1	0	31	0	0	0	16	50	3	3
	0	3	50	1	2	36	5	0	22	0	0	3	31	3	0	0
	6	0	1	0	2	6	13	0	24	2	0	0	3	13	0	44
	0	0	0	1	2	7	23	0	14	7	1	0	34	4	0	0
	5	0	4	0	19	7	9	0	23	0	0	0	14	19	1	6
	4	1	0	0	4	96	0	0	27	6	5	0	65	15	1	0
	0	3	1	0	2	25	10	1	24	3	0	0	1	47	0	4
	1	1	16	0	1	3	41	0	5	0	1	1	1	26	0	2
	3	0	6	0	7	24	18	0	19	0	4	1	27	23	4	2
	3	0	2	1	9	3	0	0	53	0	3	0	21	6	0	1
	1	22	0	10	1	7	1	0	29	2	0	0	9	11	0	3
	1	5	6	0	6	1	23	1	2	3	2	3	9	11	0	0
	0	3	6	38	12	33	2	0	4	2	0	1	37	6	0	1
	5	1	1	0	2	6	24	1	25	0	1	0	24	34	0	8
	2	0	10	0	6	2	3	0	10	1	0	2	15	14	1	5
	0	5	4	2	8	2	1	2	81	0	1	0	17	51	5	0
	0	4	2	36	11	19	2	1	29	0	0	0	41	9	1	10
	0	1	2	0	3	13	3	0	25	0	4	0	49	39	0	6
	3	1	0	0	1	29	4	2	13	0	15	0	80	2	5	3
	0	6	20	2	14	6	3	0	6	0	7	1	16	46	4	6
	0	0	10	1	6	2	2	0	9	1	1	0	23	43	2	3
	0	20	1	0	0	43	3	0	86	0	19	1	19	11	3	2
	0	8	3	0	4	1	4	0	7	0	0	0	17	33	25	0
	1	1	4	2	0	26	33	0	10	0	6	0	30	25	7	0
	0	0	4	0	23	6	5	0	3	2	1	0	65	7	0	0
	1	0	5	0	0	2	2	0	27	1	2	1	2	62	4	1
	0	0	0	11	0	9	1	0	8	4	0	0	21	15	4	6
	1	0	2	0	11	29	10	0	20	7	2	0	3	11	0	9
	0	1	6	0	12	0	5	0	6	1	1	0	10	2	4	19
	0	0	0	0	2	39	14	0	9	2	4	1	18	41	7	50
	0		1	1	4	2	2	0	1	0	1	0	3	41	0	1
	0		7	2	2	6	3	0	6	4	4	0	12	43	1	0
	3		2	0	43	51	2	0	10	3	2	1	17	16	2	0
	0		0	0	0	20	3	0	10	2	1	0	35	0	3	0
	1		0	3	0	3	5	0	5	0	0	1	65	26	0	1
	1		0	3	1	5	0	1	8	0	2	0	69	19	1	0
	1		7	6	0	18	0	0	13	0	1	0	33	12	4	1
	0		19	17	3	36	0	0	12	2	0	0	56	0	22	0
	0		1	0	0	1	4	0	14	0	0	1	10	24	2	0
	3		0	6	36	34	4	0	16	0	5	0	27	28	9	8
	4		2	8	0	3	9	2	8	1	7	0	7	51	3	5
	3		0	3	1	2	6	0	40	0	6	9	14	80	3	2
	3		2	3	0	0	11	0	27	0	2	2	53	19	1	0
	1		2	33	0	4	14	0	10	0	1	1	4	46	7	11
	0		0	1	7	3	63	0	21	0	1	0	15	32	1	38
	0		1	25	1	2	10	0	2	1	1	2	9	64	0	7
	12		0	2	0	2	60	0	7	0	3	0	34	33	0	2
	1		0	2	0	14	7	0	20	0	0	1	34	53	1	2
	3		0	0	5	2	10	0	6	0	0	0	2	12	0	14
	0		9	0	0	5	27	0	3	1	3	0	22	66	3	1
	0		2	0	9	0	13	0	3	8	1	0	19	19	0	17
	2		1	1	2	0	74	0	6	0	2	0	24	22	0	7
	4		0	0	19	12	33	1	1	4	4	0	14	32	0	24
	4		3	0	0	2	1	0	2	0	0	0	36	13	0	4
	0		0	0	0	0	9	0	9	0	0	2	6	10	1	28
	2		0	1	4	2	4	1	2	1	1	1	29	18	1	1
	2		0	1	3	0	9	0	12	0	5	0	36	19	3	1
	2		0	0	2	0	11	0	6	0	2	11	40	14	1	26
	1		4	0	4	0	1	1	5	0	1	3	26	11	0	9
	7		4	0	3	1	16	0	33	6	1	1	21	5	0	23
	0		4	49	1	0	12	1	6	0	4	1	19	10	0	18
	4		4	7	0	0	2	3	10	3	1	0	29	16	2	40
	1		0	15	1	0	18	3	33	0	2	0	37	5	1	28
	3		32	7	4	22	28	2	12	1	0	1	47	0	1	7
	3		4	23	0	1	21	6	14	7	1	0	26	3	0	14
	5		0	3	13	7	16	1	28	2	0	1	6	26	27	5
	0		0	2	0	0	18	1	26	0	0	7	73	45	2	0
	0		24	21	4	0	29	1	65	15	0	2	26	48	9	1
	4		4	41	5	1	14	8	28	43	1	2	18	43	8	3
	1		9	9	0	1	9	1	43	12	0	0	13	34	4	0
	0		6	1	1	2	4	0	16	15	0	3	23	3	0	0
	0		1	0	4	4	1	0	49	7	3	3	29	64	3	4
	0		0	1	1	24	9	4	60	3	15	0	17	50	3	0
	1		3	0	8	9	32	0	13	0	22	0	28	22	0	0
	0		4	2	0	3	11	0	13	41	7	1	28	25	0	1
	1		6	15	2	5	25	1	26	5	8	2	32	26	0	4
	0		3	14	4	0	2	1	23	13	7	0	45	99	1	16
	0		0	1	1	0	0	0	27	11	7	2	17	43	0	0
	1		0	6	2	0	18	0	3	46	3	0	50	49	4	1
	0		0	7	0	0	25	0	2	13	1	2	40	40	1	1
	4		0	2	1	31	19	0	34	1	16	0	17	47	2	0
	5		4	5	5	0	14	0	27	3	0	0	25	32	4	1
	5		7	1	0	0	17	0	13	0	2	0	10	41	0	1
	12		1	3	0	0	10	0	2	6	3	4	10	27	1	1
	2		0	1	0	20	7	0	1	0	0	1	3	36	3	12
	9		0	5	0	23	21	1	11	1	5	0	23	77	6	1
	1		0	1	1	0	22	0	1	9	3	5	25	41	0	0
	1		2	0	0	0	24	0	45	0	7	0	33	15	0	0
	0		5	10	0	2	31	0	50	0	3	0	24	40	0	0
	1		4	31	0	0	4	0	22	28	0	0	19	73	0	1
	1		0	13	32	10	4	0	27	0	1	0	20	11	0	1
	3		7	25	2	0	1	0	28	0	2	0	8	13	0	0
	3		8	4	3	0	21	1	7	19	0	1	30	13	0	13
	4		8	14	2	0	6	0	3	18	3	0	22	3	0	1
	7		4	2	0	0	32	0	3	0	2	0	63	28	0	9
	7		33	16	4	0	11	0	15	8	1	0	29	7	0	8
	1		11	30	2	0	26	0	4	2	2	0	47	9	0	3
	2		32	3	18	0	15	0	28	5	2	0	53	1	0	6
	4		4	2	14	0	10	0	20	1	0	0	44	42	0	2
	13		4	6	3	0	1	0	12	45	8	0	46	25	0	19
	0		5	0	1	3	13	0	22	0	4	2	47	32	0	14
	0		3	1	3	0	35	0	1	2	0	1	26	9	5	4
	0		5	9	1	2	0	0	26	2	9	2	38	17	0	2
	2		0	2	6	6	5	0	10	0	3	0	38	1	2	2
	3		0	4	12	16	39	0	9	2	0	1	39	4	1	1
	0		3	1	1	5	3	0	6	0	0	1	36	14	2	11
	0		0	1	2	0	3	0	2	5	1	6	12	17	7	11
	0		7	1	63	1	11	0	17	1	0	2	36	12	4	10
	0		0	0	7	3	18	0	2	0	3	0	26	2	18	32
	0		0	2	4	0	12	0	27	1	0	0	39	3	6	0
	0		1	0	4	12	47	0	6	15	1	0	54	18	17	0
	0		0	0	17	12	23	1	13	5	0	0	29	6	13	0
	0		0	9	18	0	12	0	1	0	0	0	47	6	2	0
	1		0	3	7	6	47	2	3	2	0	1	41	18	2	5
	0		0	4	0	9	31	0	2	0	0	2	28	32	2	1
	3		3	5	7	0	23	0	14	0	0	1	20	15	0	1
	0		2	0	2	3	25	4	39	3	1	3	17	21	0	14
	0		1	7	8	17	22	0	1	1	0	1	7	36	0	8
	0		1	0	6	1	15	3	13	20	0	0	12	6	1	42
	0		2	21	2	15	21	0	0	1	0	2	42	43	3	4
	0		1	0	1	0	51	47	9	0	4	1	27	34	18	0
	2		3	3	0	0	12	2	10	3	1	1	81	16	0	7
	0		0	3	9	25	18	0	13	0	4	0	32	27	0	35
	4		0	1	3	4	27	1	21	5	0	0	30	22	0	7
	0		3	0	5	41	14	0	44	25	4	0	25	5	3	6
	0		5	8	4	0	27	1	41	26	3	0	5	2	0	0
	0		2	4	1	0	44	0	35	11	2	1	46	0	14	9
	3		19	5	18	7	10	5	61	12	0	1	33	8	0	8
	1		0	0	8	1	45	0	28	2	1	5	39	0	0	12
	0		0	1	8	0	5	0	44	9	0	2	9	41	1	13
	3		0	0	12	0	35	2	33	3	5	0	10	34	1	4
	1		1	0	8	3	29	1	41	68	0	0	17	2	2	5
	2		2	0	1	5	25	4	39	33	4	0	11	0	5	2
	3		0	5	48	0	17	0	12	6	6	1	34	66	4	5
	1		0	0	34	4	4	1	34	22	1	1	48	20	6	61
	3		0	0	11	1	11	0	10	9	5	0	10	25	3	16
	0		2	1	10	1	8	0	11	34	2	4	46	10	1	4
	10		0	0	14	0	4	0	11	24	1	0	42	36	0	9
	5		1	0	36	0	11	36	35	1	0	8	60	1	2	4
	0		8	0	3	0	53	2	40	4	2	0	33	53	6	2
	3		4	0	2	0	4	1	20	15	2	1	41	3	0	1
	0		3	0	2	0	2	0	0	9	2	0	26	25	1	1
	1		6	0	10	0	3	0	5	0	1	0	44	10	0	9
	2		0	0	3	0	57	0	14	0	0	0	45	8	7	1
	0		3	0	3	0	4	0	30	10	0	0	14	4	7	4
	0		0	2	2	14	56	0	0	13	0	0	33	0	6	0
	1		2	19	35	6	13	0	26	20	1	0	11	4	1	21
	3		0	0	14	16	17	1	29	4	1	3	27	10	17	3
	8		1	2	3	15	8	3	11	26	0	0	22	15	5	1
	1		1	0	5	12	4	1	8	0	3	0	51	2	1	11
	0		2	5	13	25	3	0	8	12	0	13	43	2	1	1
	2		1	5	5	2	26	1	24	0	0	0	10	32	1	3
	5		6	2	10	0	16	0	4	28	0	0	31	24	4	9
	2		3	1	8	2	17	0	53	4	3	0	12	64	3	58
	0		2	11	14	25	22	0	33	2	0	0	3	3	0	6
	1		2	0	37	0	26	7	15	1	0	0	42	35	0	2
	0		1	18	5	0	23	0	9	13	0	0	49	2	0	3
	0		5	0	12	0	22	0	5	3	0	1	71	4	0	4
	2		0	4		22	18	0	4	0	0	1	56	6	0	0
	2		1	0	0	0	15	1	19	10	0	0	65	5	6	2
	0		0	0	23	0	18	0	6	23	0	0	34	16	4	21
	0		1	0	2	0	1	0	44	31	1	0	51	73	1	3
	1		4	2	4	8	4	0	20	14	1	0	43	36	0	2
	5		5	4	1	0	3	0	28	2	0	0	57	19	0	5
	0		13	0	51	35	5	0	21	3	0	2	56	1	1	16
	0		1	0	13	19	26	0	3	0	0	10	70	25	0	2
	0		0	0	18	55	11	0	10	1	0	0	45	38	2	0
	0		1	1	5	12	11	0	24	0	2	0	41	3	5	1
	0		1	1	4	8	33	0	4	0	0	0	31	8	1	1
	0		11	2	18	3	0	0	31	1	1	0	14	62	1	1
	0		1	1	0	10	7	0	10	0	14	0	46	0	0	4
	0		2	0	14	2	6	0	5	6	2	0	45	9	0	8
	2		0	0	1	5	19	0	17	3	32	0	57	52	0	4
	0		7	0	3	16	12	0	24	25	17	0	48	6	12	13
	7		1	0	1	4	45	0	2	40	4	0	49	3	1	0
	4		1	0	2	23	71	0	3	4	17	0	58	45	0	0
	10		0	0	0	11	33	14	5	23	29	1	63	23	7	1
	4		24	0	20	5	3	29	13	12	7	1	56	12	0	1
	5		2	0	0	53	42	0	23	17	4	1	45	35	2	0
	32		0	4	2	28	34	30	47	0	51	1	58	74	0	5
	36		3	0	14	5	5	0	15	21	4	1	69	1	0	3
	44		0	4	1	7	42	0	16	0	3	0	35	0	1	0
	35		1	0	0	2	34	0	17	1	0	1	32	1	0	3
	35		18	4	2	4	2	2	22	2	18	13	14	11	0	6
	28		0	2	9	16	2	2	28	16	1	0	73	2	1	9
	3		0	0	0	39	40	17	7	27	4	0	36	2	4	1
	8		0	0	1	16	53	0	10	56	2	0	28	7	38	2
	7		0	0	1	22	35	20	4	5	0	2	71	4	4	2
	0		1	27	6	21	7	23	35	5	1	0	52	0	4	0
	9		1	14	6	6	74	0	11	4	1	8	36	5	0	1
	17		0	0	3	76	26	0	26	8	1	0	52	9	5	1
	5		2	1	0	25	37	4	22	2	0	0	38	23	4	1
	3		0	0	5	4	49	9	20	7	29	1	26	2	15	0
	0		0	5	1	40	42	1	16	3	0	0	38	1	14	19
	0		0	0	2	16	37	27	15	0	0	0	26	19	5	1
	2		23	0	1	1		4	1	3	5	0	44	0	17	0
	1		45	0	0	4		9	2	0	2	0	30	4	14	0
	1		2	5	7	7		1	3	2	4	9	50	2	3	0
	24		5	0	2	1		0	5	18	1	0	32	9	20	7
	13		31	0	0	10		38	14	8	0	0	33	22	3	42
	1		2	0	4	9		1	32	12	0	0	2	41	5	0
	9		8	0	0	19		2	42	1	13	0	14	14	0	0
	2		11	1	3	1		0	6	0	3	1	18	2	19	30
	4		1	0	7	4		0	6	12	0	0	15	3	7	14
	1		21	5	12	44		0	43	12	0	0	23	26	5	2
	0		8	7	3	1		0	30	0	0	0		2	1	8
	0		4	1	0	25		5	33	3	0	0		3	6	2
	1		4	0	0	9		10	32	0	4	0		1	0	0
	4		2	0	1	0		1	13	0	0	0		8	0	37
	1		2	0	0	10		0	9	1	1	0		8	57	8
	10		8	0	3	1		0	35	0	0	0		4	2	31
	2		12	0	0	5		3	43	29	0	0		3	1	2
	0		6	0	3	1		2	8	0	2	0		53	3	8
	2		5	1	0	33		8	29	0	0	0		24	1	23
	0		7	0	5	35		0	5	1	0	1		7	1	16
	0		12	0	38	24		0	16	0	2	4		1	3	13
	12		8	0	25	2		20	2	0	7	0		4	5
	0		1	0	1	1		0	16	1	14	0		0	9
	1		17	0	18	4		0	4	0	12	0		2	10
	0		7	0	0	26		0	6	30	1	0		18	0
	3		4	2	0	0		2	3	6	1	1		0	0
	0		0	8	3	3		0	9	0	1	0		3	10
	0		5	7	17	0		0	16	0	5	0		0	5
	1		3	2	8	59		1	40	0	1	0		0	5
	0		8	7	1	0		0	39	41	7	2		25	3
	2		2	5	6	1		0	16	1	6	0		8	1
	0		0	0	10	0		0	31	1	7	1		5	3
	0		3	0	9	27		0	3	1	1	0		0	4
	2		0	2	3	4		0	3	1	0	0		7	2
	0		0	0	3	0		0	52	3	6	3		7	6
	0		1	0	14	0		0	1	0	1	0		0	1
	1		1	0	3	5		20	25	6	0	2		8	10
	0		1	1	10	0		3	15	0	1	0		0	2
	1		6	0	28	0		0	30	1	0	0		7	1
	7		10	0	0	2		2	15	49	1	0		37	0
	0		11	18	0	0		7	3	16	0	0		7	2
	0		10	3	5	0		7	18	5	0	0		20	1
	0		3	0	2	11		0	61	22	0	0		5	10
	0		9	0	3	27		3	9	2	1	1		0	0
	0		1	1	1	15		12	18	22	0	0		9	2
	1		0	1	4	31		30	14	3	0	1		3	3
	0		0	4	1	5		10	21	0	3	0		4	0
	9		0	7	4	15		3	7	0	17	0		22	2
	7		0	1	0	6		0	7	6	11	1		23	1
	7		5	0	0	2		1	41	2	8	0		33	0
	6		1	0	0	5		0	6	3	22	0		56	0
	6		1		1	6		2	20	22	3	0		42	2
	1		4		0	8		8	6	1	4	0		16	7
	0		0		0	17		2	1	0	3	1		10	15
	2		3		1	0		7	30	5	7	0		20	0
	0		2		2	30		0	15	25	4	0		39	2
	0		2		14	0		0	18	1	1	0		54	2
	0		4		0	9		0	11	0	1	0		46	0
	0		2		1	10		0	17	1	1	8		4	0
	0		3		0	1		2	10	0	0	4		9	0
	2		0		16	18		17	12	6	2	0		16	0
	7		2		2	2		11	50	0	0	1		16	1
	8		16		3	0		9	37	3	0	11		46	0
	9		2		7	0		1	29	0	3	7		7	0
	3		2		20	0		3	58	0	0	1		15	3
	5		0		3	0		4	22	1	1	22		48	0
	5		1		2	4		2	16	0	0	0		37	0
	1		0		1	0		0	16	1	0	0		4	0
	2		16		2	52		4	20	1	0	1		23	9
	13		0		2	2		0	13	0	0	2		10	8
	3		1		0	1		1	26	5	13	0		13	1
	1		1		5	0		32	9	0	0	0		6	5
	8		10		10	1		0	13	1	1	0		3	3
	0		4		4	4		3	36	1	1	9		50	13
	43		1		19	1		4	23	5	0	1		41	4
	9		25		5	3		1	49	1	0	1		9	17
	2		0		0	3		2	16	4	0	0		8	9
	0		0		1	15		0	30	0	1	8		8	4
	3		0		4	4		0	37	0	0	5		10	6
	0		1		0	10		2	38	0	0	3		4	11
	1		0		0	34		0	27	1	4	1		21	5
	0		0		0	7		0	7	1	0	0		10	9
	2		0		8	11		0	18	0	0	0		79	2
	2		0		3	0		0	22	0	0	0		10	1
	8		2		0	37		0	0	0	0	0		39	3
	1		6		12	4		0	8	0	15	0		7	5
	7		1		3	7		0		0	3	1		4	6
	3		1		29	6		0		0	1	2		7	35
	0		0		9	9		0		0	0	2		17	1
	0		8		11	4		0		33	5	0		9	3
	4		2		12	1		1		0	2	0		2	5
	2		25		2	2		0		0	4	0		28	3
	0		0		1	0		1		0	0	0		22	0
	0		1		5	0		2		2	9	0		2	2
	0		3		10	3		0		0	2	0		9	6
	0		1		1	0		0		0	2	0		1	1
	10		0		10	3		0		0	10	2		5	5
	2		1		1	0		0		0	1	0		0	0
	10		0		0	9		1		0	1	2		3	13
	6		3		6	0		0		5	2	0		5	5
	1		2		0	1		0		10	1	0		0	8
	0		0		5	3		0		2	0	3		17	4
	1		17		10	0		5		1	0	59		42	0
	2		0		5	0		0		4	0	25		44	7
	1		3		9	16		0		0	0	9		35	1
	2		0		7	0		1		1	1	26		54	0
	4		1		1	1		0		2	0	5		23	34
	2		5		0	0		0		7	2	15		84	1
	5		0		0	0		0		12	0	0		21	0
	0		23		1	2		0		22	2	8		48	5
	7		3		4	11		0		3	2	3		55	12
	0		0		2	23		0		8	1	18		63	1
	3		12		3	27		2		6	0	19		16	14
	13		10		4	9		1		0	13	13		87	6
	1		5		5	50		17		1	0	17		23	3
	1		0		1	18		0		8	3	5		30	4
	24		8		4	10		0		2	1	8		56	0
	3		10		0	5		2		7	1	2		44	7
	1		62		1	4		0		0	1	4		63	3
	0		0		27	3		0		24	3	0		27	2
	2		2		3	6		0		48	0	4		24	1
	0		7		4	0		2		6	1	1		40	12
	0		4		2	15		4		0	0	20		17	7
	0		1		5	6		16		23	1	1		20	5
	2		0		11	11		0		1	2	0		105	2
	1		9		4	38		0		2	0	11		38	1
	2		1		3	1		0		1	0	17		20	5
	1		1		1	57		1		0	9	3		37	5
	0		0		1	6		1		2	2	7		9	0
	1		0		29	2		10		8	1	3		55	4
	1		0		17	3		0		0	0	4		90	3
	4		0		8	2		0		9	2	1		37	0
	1		2		0	1		2		1	0	17		76	1
	0		2		4	28		0		1	4	0		31	2
	0		0		2	0		5		16	15	1		8	0
	1		2		18	1		0		0	0	0		8	2
	1		13		9	0		2		1	0	23		13	0
	0		2		0	0		8		1	0	11		44	2
	4		2		3	10		1		0	2	21		38	7
	1		8		2	36		1		0	3	5		83	2
	2		8		6	2		2		1	0	6		40	0
	0		39		4	4		0		0	0	4		11	6
	1		1		11	16		1		0	0	0		10	5
	3		9		1	23		0		0	0	0		43	0
	0		4		1	1		0		1	2	1		14	1
	12		46		1	12		1		1	11	13		27	0
	0		4		3	12		0		0	2	0		44	0
	0		2		3	16		0		11	0	6		5	0
	4		0		5	3		0		2	0	5		51	6
	3		9		7	2		0		4	0	9		22	0
	6		5		11	15		0		0	1	1		33	0
	0		1		5	2		0		1	0	18		39	0
	7		1		4	42		0		0	29	4		52	0
	0		0		33	0		0		5	3	0		23	0
	2		4		14	8		0		1	0	8		39	14
	13		6		7	1		1		0	0	0		24	12
	3		1		18	2		1		0	2	10		20	6
	1		7		36	2		0		0	0	3		70	2
	16		9		27	15		0		1	3	0		12	3
	0		1		6	0		0		0	0	2		27	4
	0		5		18	1		0		0	0	2		39	7
	2		2		43	1		0		0	0	2		70	5
	18		5		29	1		2		0	0	11		85	4
	0		4		11	0		6		0	0	24		63	4
	11		2		15	0		0		0	1	23		21	12
	8		0		17	2		0		0	1	0		38	1
	0		0		11	1		0		0	0	0		95	5
	7		0		1	17		0		0	1	7		27	5
	1		0		4	10		0		0	9	1		36	11
	22		0		12	8		1		0	0	3		58	11
	5		2		1	0		10		0	8	0		89	0
	5		11		6	1		4		0	2	0		72	1
	0		19		4	2		0		0	9	3		56	2
	0		43		9	6		2		0	5	1		32	5
	1		1		1	2		0		0	0	2		10	6
	0		20		0	0		0		1	3	0		19	7
	7		0		0	2		1		2	14	0		18	8
	0		10		5	0		0		5	11	0		16	7
	6		1		1	1		0		0	4	0		17	23
	7		8		7	0		0		0	10	10		5	3
	11		4		1	0		0		2	2			32	1
	2		5		21	1		14		0	1			51	12
	4		62		1	0		0		2	11			58	3
	7		3		6	0		7		34	1			28	2
	9		1		0	1		6		0	3			30	3
	0		0		9	58		9		0	4			7	5
	2		0		2	0		1		1	1			88	9
	0		1		0	0		2		0	2			42	5
	17		13		0	0		3		2	4			63	7
	0		5		8	2		2		0	9			66	4
	0		4		2	0		1		5	0			31	15
	1		1		4	3		1		0	8			43	2
			17		0	0		16		19	3			20	0
			6		0	1		8		7	1			12	0
			1		0	9		1		0	2			23	0
			2		0	5		5		0	0			94	0
			4			1		0		3	1			61	3
			1			3		0		6	2			88	4
			3			31		0		0	1			79	0
			2			0		0		0	16			32	4
			28			6		0		13	0			10	7
			1			5		0		0	0			81	6
			1			0		4		0	3			7	9
			1			8		0		3	1			78	5
			1			30		0		25	9			8	6
			1			2		1		3	8			10	3
			3			0		0		1	9			17	4
			0			15		1		0	0			22	5
			15			43		0		6	3			49	5
			37			8		0		1	3			3	4
			8			14		0		0	14			25	4
			14			3		0		0	11			35	10
			27			1		0		0	54			34	0
			43			1		2		0	29			49	1
			11			1		1		1	8			23	0
			15			2		2		2	2			9	3
			16			1		0		0	4			67	10
			5			0		0		1	3			62	13
			3			2		0		1	2			66	4
			20			0		0		2	9			83	7
			10			3		0		1	4			84	1
			3			1		0		0	3			9	7
			3			6		0		1	8			40	2
			9			0		1		0	0			28	6
			2			0		0		0	1			134	8
			5			0		0		2	3			7	5
			3			2		1		0	0			30	1
			8			0		0		0	1			30	2
			1			4		0		0	5			94	2
			24			0		0		5	5			49	3
			5			0		0		0	5			33	4
			27			4		0		0	0			54	0
			23			0		24		0	1			136	0
			9			0		0		1	4			12	1
			0			2		2		2	5			83	0
			0			0		16		0	0			80	1
			3			0		0		0	0			28	1
			5			0		0		0	1			33	1
			0			0		1		0	0			8	0
			4			0		1		0	0			56	0
			1			0		1		1	0			21	2
			0			0		0		0	0			38	0
			1			1		2		11	0			38	0
			0			2		0		19	2			81	0
						0		3		7	1			88	1
						0		0		9	1			5
						3		0		0	0			24
						0		3		0	2			15
						6		1		2	2			8
						3		0		0	25			75
						0		8		2	1			8
						0		11		1	2			65
						0		2		9	2			11
						4		0		3	2			1
						2		0		10	3			18
						1		9		11	4			23
						1		1		14	8			12
						2		6		15	5			50
						6		0		3	0			43
						0		0		2	0			40
						9		10		4	0			64
						0		2		0	1			10
						11		0		1	0			27
						2		0		0	0			36
						0		0		0	0			20
						1		1		2	0			11
						2		0		8	1			53
						0		0		17				46
						0		0		1				29
						1		0		1				11
						0		0		1				9
						1		0		2				23
						0		0		3				40
						5		0		7				33
						3		1		10				38
						0		0		8				47
						0		0		1				16
						0		1		0				32
						0		1		10				20
						13		0		0				118
						0		1		1				35
						0		4		21				31
						0		5		3				8
						0		6		4				62
						0		3		2				37
						5		1		0				43
						0		7		14				47
						0		0		1				32
						0		1		0				68
						0		0		14				23
						0		32		3				105
						0		2		4				86
						0		5		0				47
						9		2		2				61
						1		16		0				71
						1		0		0				71
						0		2		2				55
						0		3		0				57
						0		0		0				49
						0		0		5				30
						0		0		4				40
						5		0		0				6
						0		5		6				1
						16		0		0				21
						4		0		11				44
						8		19		0				24
						5		2		14				8
						0		0		0				1
						3		1		0				1
						0		8		16				74
						1		1		2				10
						19		19		0				8
						1		0		0				4
						0		0		15				35
						0		0		0				15
						0		0		0
						1		1		0
						0		4		0
						0		4		0
						0		0		1
						0		0		6
						0		1		30
						0		0		25
						0		1		5
						0		0		5
						0		0		15
						0		12		4
						0		0		5
						0		1		8
						2		3		30
						3		0		38
						1		0		48
						12		0		57
						0		0		49
						1		0		61
						6		0		8
						0		0		17
						0		0		9
						0		0		20
						1		0		1
						2		0		31
						0		1		14
						1		0		12
						0		6		14
						5		0		17
						2		12		6
						28		0		19
						12				43
						7				44
						1				0
						0				11
						0				12
						0				11
						2				29
						1				5
						5				5
						10				5
						0				21
						21				17
						7				6
						3				5
						1				4
						3				19
						0				5
						0				12
						1				33
						0				0
						1				7
						2				10
						0				4
						0				21
						0				51
						0				14
						1				12
						0				13
										11
										1
										4
										51
										11
										8
										5
										49
										1
										0
										44
										1
										11
										27
										21
										28
										2
										16
										23
										15
										0
										0
										2
										0
										3
										18
										48
										7
										12
										4
										4
										0
										0
										3
										1
										0
										0
										11
										0
										6
										20
										6
										1
										0
										0
										0
										0
										4
										1
										0
										9
										0
										25
										7
										11
										3
										8
										1
										0
										7
										15
										10
										1
										7
										27
										4
										2
										0
										2
										11
										0
										18
										17
										0
										3
										0
										11
										32
										0
										1
										21
										0
										2
										0
										10
										3
										0
										25
										0
										2
										3
										33
										3
										0
										52
										0
										0
										14
										2
										1
										1
										1
										0
										3
										1
										2
										24
										10
										25
										1
										2
										29
										6
										1
										5
										0
										39
										47
										2
										3
										15
										41
										2
										31
										30
										40
										20
										38
										11
										4
										10
										0
										6
										5
										1
										0
										37
										9
										1
										5
										0
										43
										1
										1
										23
										39
										5
										9
										13
										16
										76
										8
										48
										40
										10
										1
										1
										35
										58
										6
										17
										10
										4
										2
										3
										6
										1
										2
										0
										2
										2
										23
										2
										2
										15
										3
										10
										33
										1
										51
										11
										2
										2
										75
										32
										50
										4
										6
										4
										4
										13
										8
										13
										18
										31
										2
										17
										2
										6
										2
										53
										3
										21
										4
										16
										3
										12
										4
										4
										21
										10
										0
										0
										21
										2
										6
										0
										5
										1
										30
										2
										3
										24
										8
										16
										8
										1
										1
										5
										38
										6
										4
										32
										3
										10
										22
										3
										1
										5
										0
										20
										9
										9
										13
										1
										11
										59
										9
										15
										6
										4
										2
										38
										11
										2
										25
										19
										12
										0
										30
										68
										0
										3
										0
										42
										10
										14
										4
										1
										5
										5
										7
										8
										0
										5
										23
										2
										4
										2
										36
										16
										0
										2
										4
										6
										17
										7
										0
										1
										10
										1
										0
										0
										30
										20
										41
										23
										27
										0
										9
										16
										0
										33
										30
										5
										14
										35
										15
										2
										18
										2
										2
										3
										5
										1
										37
										5
										2
										15
										4
										46
										17
										1
										35
										0
										12
										2
										3
										31
										39
										21
										61
										8
										12
										13
										18
										1
										37
										4
										15
										11
										9
										36
										12
										0
										2
										24
										15
										1
										3
										0
										12
										9
										9
										0
										5
										8
										0
										47
										37
										1
										0
										5
										0
										1
										1
										8
										2
										44
										0
										25
										65
										31
										8
										9
										31
										34
										41
										6
										7
										72
										13
										7
										36
										0
										15
										21
										8
										4
										1
										0
										13
										21
										25
										56
										1
										1
										28
										4
										2
										35
										18
										35
										8
										1
										1
S2F
	100 µM chol + 10 µM OA	100 µM chol + 20 µM OA
	1	1.90486
		1.6041
		2.59677
		1.47414
		1.39713
		1.19977
S2G
	CE	TG
	1	0.0526316
S2H
	Chol 200 uM			Chol 200 uM DGATi				Chol 190 uM OA 10 uM			Chol 190 uM OA 10 uM DGATi
	11	36	15	26	19	13		84	44	43	33	8	22
	16	28	19	14	18	18		57	56	42	22	17	13
	14	25	17	13	21	11		67	52	34	5	20	21
	17	22	18	15	9	14		44	50	32	18	18	19
	18	19	22	12	10	12		30	32	31	6	13	19
	8	30	21	23	7	8		49	29	50	13	19	25
	14	30	26	24	8	11		43	50	49	20	12	17
	24	10	25	31	15	10		29	22	44	19	22	19
	17	29	25	24	15	7		33	33	32	21	21	35
	28	31	30	20	10	4		70	43	51	15	12	29
	15	24	16	24	14	16		43	34	26	8	25	10
	11	8	20	15	20	12		38	39	48	18	11	46
	31	30	23	5	20	20		25	29	67	18	12	17
	35	25	27	17	17	11		26	26	48	19	27	18
	12	25	33	16	22	9		67	26	65	8	21	21
	20	21	27	12	8	17		50	38	47	16	26	23
	14	18	34	8	7	30		21	30	56	11	9	27
	27	27	21	22	10	18		34	35	27	13	11	17
	14	24	22	17	11	20		12	44	79	19	42	28
	13	4	32	12	17	14		26	26	69	21	17	29
	16	27	16	17	14	23		14		40	9	45	19
	17	26	14	7	11	6		28		70	6	22	20
	25	17	16	26	10	13		42		65	26	9	11
	23	15	27	14	1	10		34		60	19	25	25
	31	9	22	18	13	28		41		49	14	24	26
	34	26	52	15	13	9		16		35	28	22	15
	31	34	23	23	5	10		64		57	23	27
	16	13	24	14	6	24		66		49	19
	36	31	24	8	7	36		19		32	12
	7	19	22	17	21	25		14		32	6
	5	21	18	18	6	7		31		60	15
	8	23	19	12	6	13		32		45	10
	20	39	26	19	8	10		20		23	20
	29	16	43	12	5	10		25		38	18
	27	19	30	19	17	14		18			28
	17	20	23	10	17	4		33			15
	38	13	25	17	20	11		33			16
	12	13	36	18	13			37			22
	15	24	23	17	21			27			15
	23	10		22	14			35			32
	17	10		18	9						35
	22	24		22	21
	27	18		16
	8	17		21
	45	23		11
	5	16		9
	7	18		15
	17	9		14
	16	12		30
	22	14
	11	16
	17	24
	24	25
	25	26
	28
	28
	16
	18
	6
	20
	12
	10
	17
	20
	18
S2I
	Chol 200 uM			Chol 200 uM DGATi				Chol 190 uM OA 10 uM			Chol 190 uM OA 10 uM DGATi
	1	1	1	1	0.947368	1		1	1	1	1	1	1
	1	1	1	1	0.944444	1		0.964912	1	1	1	1	1
	1	1	1	1	0.952381	1		0.955224	0.961538	1	1	1	1
	1	1	1	1	1	1		1	0.96	1	1	1	1
	1	1	0.818182	1	1	1		0.933333	0.8125	1	1	0.923077	1
	1	1	1	1	1	1		0.979592	0.862069	1	1	1	1
	1	1	1	1	1	1		1	0.98	1	1	0.75	1
	0.875	1	1	1	1	1		0.931034	1	1	1	1	1
	1	1	1	1	1	1		0.969697	1	1	1	1	1
	0.857143	1	1	1	1	1		1	1	0.509804	1	1	1
	0.733333	1	1	1	1	1		1	1	1	1	1	1
	1	1	1	1	0.9	1		1	1	1	1	1	1
	0.83871	1	1	0.5	1	0.7		1	1	0.701493	1	1	1
	1	1	1	1	1	1		1	1	0.895833	1	1	1
	1	1	1	1	1	1		1	1	1	1	1	1
	0.8	1	1	1	1	1		1	1	0.851064	1	1	1
	1	1	1	0.125	1	1		1	1	1	0.818182	1	1
	1	1	1	1	1	1		1	1	1	1	1	1
	1	1	1	1	1	1		1	1	1	1	0.97619	1
	1	1	1	1	1	1		1	1	1	1	0.941176	1
	1	1	1	1	1	1		1		1	1	1	1
	1	1	1	1	1	1		0.964286		1	1	1	1
	1	1	1	1	1	1		1		0.615385	0.115385	1	0.5
	1	1	1	1	1	1		1		1	1	1	0.25
	1	1	1	1	1	1		1		1	1	1	1
	1	1	1	1	1	1		1		1	1	1	1
	1	1	1	1	1	1		1		1	1	1
	1	1	1	1	1	0.958333		1		1	1
	1	1	1	1	1	1		1		1	1
	1	1	1	1	1	1		1		1	1
	1	1	1	0.944444	1	1		1		1	1
	1	1	1	1	1	1		1		0.555556	1
	1	1	1	1	1	0.8		1		1	1
	0.931034	1	1	1	1	1		1		1	1
	0.851852	1	1	0.842105	1	1		1			1
	1	1	1	1	1	1		1			1
	0.868421	1	1	1	1	1		1			1
	1	1	1	1	1			1			1
	1	1	1	1	1			1			1
	0.826087	1		1	1			1			1
	1	1		1	1						1
	1	1		1	1
	1	1		1
	1	1		1
	1	1		1
	1	1		1
	1	1		1
	1	1		1
	1	1		1
	1	1
	1	1
	1	1
	1	1
	1	1
	1
	1
	1
	1
	1
	1
	1
	1
	1
	1
	1
S2L-M
	200 uM Chol			200 uM Chol DGATi
	16	15	7	4	16	6
	3	7	12	0	13	4
	10	11	31	0	13	7
	15	8	5	14	10	8
	10	10	22	5	15	4
	11	7	15	5	16	0
	9	10	16	6	4	5
	16	4	8	9	5	1
	7	9	12	10	7	6
	12	18	29	7	4	8
	13	9	16	4	4	4
	11	8	17	0	5	5
	5	6	22	12	7	16
	10	4	30	5	6	5
	0	6	22	3	0	9
	8	14	13	1	1	11
	22	18	18	5	1	4
	9	13	16	3		0
	21	17	34	0		3
	11	14	16	0		2
	11	30	18	0		5
	8	24	6	0		8
	14	24	32	0		6
	15	10	14	0		6
	16		17	2		4
	26		24	13		2
	18		38	0		9
	12		31	2		13
	10		5	2		6
	33		9	6		5
	20		18	0		6
	28		2	0		7
	30		13	0		5
	14		18	2		4
	15		3	4		1
	22		8	6
	20		16	6
	8		19	0
	15		29	3
	6		18	7
	15		20	9
			15	11
			20	17
			9	26
			13	9
			14	19
				0
				0
				0
				0
				0
				6
				0
				0
S2 O
	No Treatment		Chol 200 µM		Chol 200 µM + DGATi
	CE	TG	CE	TG	CE	TG
	0.0210616	0.167043	0.789469	0.481902	1	0.0926029
S2 Q-R
	200 uM Chol 200 uM OA			200 uM Chol 200 uM OA DGATi
	88	86	71	28	18	59
	108	88	107	23	17	24
	137	87	79	23	15	55
	81	79	63	16	20	50
	90	78	72	15	14	48
	79	62	62	63	16	51
	87	35	81	55	18	32
	79	65	65	17	22	52
	51	60	112	19	16	32
	86	89	98	23	15	50
	84	55	54	34	13	51
	85	67	66	32	17	55
	61	59	50	24	18	33
	114	89	71	20	26	17
	68	60	114	31	23	43
	56	73	80		25	26
	111	86	61		27	47
		76	120		24	58
		70	94		16	63
		101	78		50	45
		102	81		23	52
		73	70		36	41
		63	64		12
		91	90		15
		40	94		10
		94	50		14
		50	89		23
		69	114		18
					18
					25
					33
					29
					50
					29
					22
					24
					20
					24
					33
					21

## Sheet: Supp3
S3 D
	Time (µs)	TG + CE (2.5 + 2.5) mol%		TG + CE (3.0 + 4.0) mol%		TG + CE (5.0 + 5.0) mol%
	0	0.033	0	0.09	0	0.124	0
	20000	0.05	0.007	0.067	0.014	0.21	0.007
	40000	0.1	0.042	0.1	0.034	0.265	0.025
	60000	0.09	0.021	0.163	0.007	0.245	0.011
	80000	0.13	0.007	0.133	0.01	0.245	0.011
	100000	0.08	0.028	0.177	0.022	0.29	0.007
	120000	0.13	0.021	0.187	0.017	0.245	0.018
	140000	0.13	0.035	0.157	0.027	0.295	0.025
	160000	0.1	0.028	0.173	0.031	0.28	0
	180000	0.13	0.064	0.18	0.021	0.265	0.025
	200000	0.11	0.049	0.23	0.024	0.32	0.014
	220000	0.07	0.021	0.19	0.054	0.3	0.028
	240000	0.1	0.028	0.153	0.012	0.275	0.018
	260000	0.05	0.007	0.187	0.017	0.28	0.035
	280000	0.07	0.007	0.203	0.007	0.32	0.028
	300000	0.07	0.007	0.2	0.016	0.31	0.007
	320000	0.09	0.007	0.217	0.012	0.35	0.007
	340000	0.1	0.014	0.197	0.003	0.355	0.011
	360000	0.1	0	0.207	0.005	0.34	0.014
	380000	0.06	0.014	0.217	0.012	0.315	0.004
	400000	0.09	0.021	0.187	0.021	0.385	0.011
	420000	0.09	0.035	0.16	0.012	0.33	0.007
	440000	0.1	0.014	0.183	0.023	0.315	0.011
	460000	0.06	0.042	0.173	0.014	0.335	0.039
	480000	0.08	0.014	0.213	0.015	0.345	0.032
	500000	0.11	0.007	0.22	0.012	0.385	0.046
	520000	0.14	0.014	0.193	0.011	0.34	0.021
	540000	0.09	0.007	0.177	0.007	0.36	0.035
	560000	0.11	0.021	0.203	0.028	0.31	0.021
	580000	0.1	0.028	0.22	0.021	0.35	0.028
	600000	0.11	0.021	0.187	0.011	0.33	0.014
	620000	0.11	0.021	0.21	0.012	0.395	0.025
	640000	0.09	0.007	0.24	0.012	0.39	0.028
	660000	0.13	0.035	0.193	0.003	0.355	0.032
	680000	0.1	0.014	0.187	0.017	0.355	0.025
	700000	0.18	0.028	0.187	0.005	0.415	0.025
	720000	0.13	0.007	0.223	0.019	0.405	0.004
	740000	0.14	0	0.21	0.025	0.395	0.039
	760000	0.11	0.007	0.147	0.003	0.385	0.025
	780000	0.13	0.007	0.223	0.014	0.37	0.014
	800000	0.11	0.007	0.213	0.022	0.38	0.028
	820000	0.1	0.014	0.197	0.01	0.355	0.004
	840000	0.09	0.007	0.217	0.014	0.35	0.007
	860000	0.1	0	0.203	0.041	0.355	0.011
	880000	0.08	0.014	0.187	0.028	0.37	0.021
	900000	0.1	0.014	0.153	0.029	0.365	0.004
	920000	0.06	0	0.18	0.021	0.36	0.035
	940000	0.07	0.035	0.197	0.01	0.345	0.018
	960000	0.08	0.014	0.213	0.029	0.325	0.032
	980000	0.07	0.021	0.2	0.024	0.35	0.028
	1000000	0.08	0	0.22	0.012	0.37	0.021
	1020000	0.08	0.014	0.227	0.021	0.355	0.018
	1040000	0.04	0.014	0.197	0.01	0.395	0.025
	1060000	0.09	0.007	0.23	0.016	0.395	0.039
	1080000	0.03	0.007	0.177	0.007	0.34	0.028
	1100000	0.1	0.014	0.177	0.011	0.4	0.021
	1120000	0.08	0.028	0.177	0.022	0.385	0.004
	1140000	0.09	0.007	0.147	0.003	0.355	0.004
	1160000	0.07	0.021	0.19	0.022	0.415	0.018
	1180000	0.07	0.007	0.177	0.012	0.39	0.014
	1200000	0.11	0.007	0.193	0.014	0.4	0
	1220000	0.06	0	0.187	0.031	0.385	0.039
	1240000	0.02	0	0.177	0.048	0.36	0.007
	1260000	0.05	0.021	0.23	0.041	0.36	0
	1280000	0.09	0.007	0.207	0.03	0.39	0.021
	1300000	0.09	0.007	0.193	0.033	0.375	0.011
	1320000	0.07	0.007	0.247	0.036	0.38	0.021
	1340000	0.11	0.021	0.2	0.042	0.38	0.042
	1360000	0.14	0.028	0.23	0.024	0.36	0.014
	1380000	0.1	0.042	0.203	0.022	0.39	0.035
	1400000	0.09	0.007	0.2	0.029	0.375	0.004
	1420000	0.07	0.007	0.227	0.005	0.45	0.007
	1440000	0.08	0	0.2	0.025	0.415	0.011
	1460000	0.11	0.007	0.19	0.017	0.405	0.004
	1480000	0.07	0.021	0.187	0.017	0.42	0.035
	1500000	0.09	0.007	0.237	0.02	0.425	0.018
	1520000	0.08	0.014	0.187	0.005	0.445	0.011
	1540000	0.07	0.007	0.207	0.023	0.44	0.014
	1560000	0.1	0	0.21	0.026	0.39	0.021
	1580000	0.09	0.007	0.22	0.016	0.42	0.007
	1600000	0.09	0.007	0.183	0.038	0.41	0.014
	1620000	0.07	0.035	0.21	0.029	0.39	0
	1640000	0.1	0.028	0.163	0.035	0.435	0.018
	1660000	0.09	0.035	0.23	0.017	0.405	0.004
	1680000	0.07	0.007	0.203	0.022	0.39	0.014
	1700000	0.08	0.014	0.223	0.036	0.43	0.021
	1720000	0.12	0	0.203	0.035	0.46	0.014
	1740000	0.06	0.014	0.227	0.012	0.43	0.007
	1760000	0.06	0	0.237	0.019	0.425	0.004
	1780000	0.04	0.014	0.217	0.036	0.43	0.007
	1800000	0.06	0	0.187	0.033	0.41	0.007
	1820000	0.1	0	0.167	0.015	0.38	0.007
	1840000	0.06	0.014	0.187	0.04	0.405	0.018
	1860000	0.1	0	0.22	0.009	0.385	0.004
	1880000	0.09	0.007	0.237	0.026	0.42	0.014
	1900000	0.07	0.007	0.233	0.007	0.405	0.004
	1920000	0.06	0.014	0.203	0.032	0.4	0.021
	1940000	0.04	0	0.22	0.016	0.345	0.004
	1960000	0.07	0.021	0.19	0.022	0.375	0.004
	1980000	0.04	0.014	0.17	0.012	0.365	0.011
	2000000	0.03	0.007	0.207	0.023	0.38	0.014

## Sheet: Supp 4
S4A
	TO droplet			DAG droplet			SQ droplet
	52.7424	46.4936	144.114	67.313	26.8613	25.782	8.90384	11.8601	4.0478
	79.7784	138.191	101.363	32.4264	188.985	60.0998	4.15512	21.9412	13.8231
	50.9695	58.4355	64.3428	16.6909	71.3097	1.29023	9.14127	33.5579	10.1042
	63.1579	144.838	35.3877	21.1504	69.9101	32.3017	6.52948	57.92	20.0589
	300.378	300.038	177.557	11.8565	19.1823	49.2402	10.3878	40.7471	11.8974
		283.414		40.433	46.6949	35.7404		13.6219	4.85857
		71.0357			131.048	140.941		80.2662	17.188
		38.3694			74.1118	29.5431			30.9484
		92.6397			76.319
					70.5824
S4B
	Time (µs)	TG + CE (2.5 + 2.5) mol%		TG + CE (3.0 + 4.0) mol%		TG + CE (5.0 + 5.0) mol%
	0	0.033	0	0.09	0	0.124	0
	0.02	0.05	0.007	0.067	0.014	0.21	0.007
	0.04	0.1	0.042	0.1	0.034	0.265	0.025
	0.06	0.09	0.021	0.163	0.007	0.245	0.011
	0.08	0.13	0.007	0.133	0.01	0.245	0.011
	0.1	0.08	0.028	0.177	0.022	0.29	0.007
	0.12	0.13	0.021	0.187	0.017	0.245	0.018
	0.14	0.13	0.035	0.157	0.027	0.295	0.025
	0.16	0.1	0.028	0.173	0.031	0.28	0
	0.18	0.13	0.064	0.18	0.021	0.265	0.025
	0.2	0.11	0.049	0.23	0.024	0.32	0.014
	0.22	0.07	0.021	0.19	0.054	0.3	0.028
	0.24	0.1	0.028	0.153	0.012	0.275	0.018
	0.26	0.05	0.007	0.187	0.017	0.28	0.035
	0.28	0.07	0.007	0.203	0.007	0.32	0.028
	0.3	0.07	0.007	0.2	0.016	0.31	0.007
	0.32	0.09	0.007	0.217	0.012	0.35	0.007
	0.34	0.1	0.014	0.197	0.003	0.355	0.011
	0.36	0.1	0	0.207	0.005	0.34	0.014
	0.38	0.06	0.014	0.217	0.012	0.315	0.004
	0.4	0.09	0.021	0.187	0.021	0.385	0.011
	0.42	0.09	0.035	0.16	0.012	0.33	0.007
	0.44	0.1	0.014	0.183	0.023	0.315	0.011
	0.46	0.06	0.042	0.173	0.014	0.335	0.039
	0.48	0.08	0.014	0.213	0.015	0.345	0.032
	0.5	0.11	0.007	0.22	0.012	0.385	0.046
	0.52	0.14	0.014	0.193	0.011	0.34	0.021
	0.54	0.09	0.007	0.177	0.007	0.36	0.035
	0.56	0.11	0.021	0.203	0.028	0.31	0.021
	0.58	0.1	0.028	0.22	0.021	0.35	0.028
	0.6	0.11	0.021	0.187	0.011	0.33	0.014
	0.62	0.11	0.021	0.21	0.012	0.395	0.025
	0.64	0.09	0.007	0.24	0.012	0.39	0.028
	0.66	0.13	0.035	0.193	0.003	0.355	0.032
	0.68	0.1	0.014	0.187	0.017	0.355	0.025
	0.7	0.18	0.028	0.187	0.005	0.415	0.025
	0.72	0.13	0.007	0.223	0.019	0.405	0.004
	0.74	0.14	0	0.21	0.025	0.395	0.039
	0.76	0.11	0.007	0.147	0.003	0.385	0.025
	0.78	0.13	0.007	0.223	0.014	0.37	0.014
	0.8	0.11	0.007	0.213	0.022	0.38	0.028
	0.82	0.1	0.014	0.197	0.01	0.355	0.004
	0.84	0.09	0.007	0.217	0.014	0.35	0.007
	0.86	0.1	0	0.203	0.041	0.355	0.011
	0.88	0.08	0.014	0.187	0.028	0.37	0.021
	0.9	0.1	0.014	0.153	0.029	0.365	0.004
	0.92	0.06	0	0.18	0.021	0.36	0.035
	0.94	0.07	0.035	0.197	0.01	0.345	0.018
	0.96	0.08	0.014	0.213	0.029	0.325	0.032
	0.98	0.07	0.021	0.2	0.024	0.35	0.028
	1	0.08	0	0.22	0.012	0.37	0.021
	1.02	0.08	0.014	0.227	0.021	0.355	0.018
	1.04	0.04	0.014	0.197	0.01	0.395	0.025
	1.06	0.09	0.007	0.23	0.016	0.395	0.039
	1.08	0.03	0.007	0.177	0.007	0.34	0.028
	1.1	0.1	0.014	0.177	0.011	0.4	0.021
	1.12	0.08	0.028	0.177	0.022	0.385	0.004
	1.14	0.09	0.007	0.147	0.003	0.355	0.004
	1.16	0.07	0.021	0.19	0.022	0.415	0.018
	1.18	0.07	0.007	0.177	0.012	0.39	0.014
	1.2	0.11	0.007	0.193	0.014	0.4	0
	1.22	0.06	0	0.187	0.031	0.385	0.039
	1.24	0.02	0	0.177	0.048	0.36	0.007
	1.26	0.05	0.021	0.23	0.041	0.36	0
	1.28	0.09	0.007	0.207	0.03	0.39	0.021
	1.3	0.09	0.007	0.193	0.033	0.375	0.011
	1.32	0.07	0.007	0.247	0.036	0.38	0.021
	1.34	0.11	0.021	0.2	0.042	0.38	0.042
	1.36	0.14	0.028	0.23	0.024	0.36	0.014
	1.38	0.1	0.042	0.203	0.022	0.39	0.035
	1.4	0.09	0.007	0.2	0.029	0.375	0.004
	1.42	0.07	0.007	0.227	0.005	0.45	0.007
	1.44	0.08	0	0.2	0.025	0.415	0.011
	1.46	0.11	0.007	0.19	0.017	0.405	0.004
	1.48	0.07	0.021	0.187	0.017	0.42	0.035
	1.5	0.09	0.007	0.237	0.02	0.425	0.018
	1.52	0.08	0.014	0.187	0.005	0.445	0.011
	1.54	0.07	0.007	0.207	0.023	0.44	0.014
	1.56	0.1	0	0.21	0.026	0.39	0.021
	1.58	0.09	0.007	0.22	0.016	0.42	0.007
	1.6	0.09	0.007	0.183	0.038	0.41	0.014
	1.62	0.07	0.035	0.21	0.029	0.39	0
	1.64	0.1	0.028	0.163	0.035	0.435	0.018
	1.66	0.09	0.035	0.23	0.017	0.405	0.004
	1.68	0.07	0.007	0.203	0.022	0.39	0.014
	1.7	0.08	0.014	0.223	0.036	0.43	0.021
	1.72	0.12	0	0.203	0.035	0.46	0.014
	1.74	0.06	0.014	0.227	0.012	0.43	0.007
	1.76	0.06	0	0.237	0.019	0.425	0.004
	1.78	0.04	0.014	0.217	0.036	0.43	0.007
	1.8	0.06	0	0.187	0.033	0.41	0.007
	1.82	0.1	0	0.167	0.015	0.38	0.007
	1.84	0.06	0.014	0.187	0.04	0.405	0.018
	1.86	0.1	0	0.22	0.009	0.385	0.004
	1.88	0.09	0.007	0.237	0.026	0.42	0.014
	1.9	0.07	0.007	0.233	0.007	0.405	0.004
	1.92	0.06	0.014	0.203	0.032	0.4	0.021
	1.94	0.04	0	0.22	0.016	0.345	0.004
	1.96	0.07	0.021	0.19	0.022	0.375	0.004
	1.98	0.04	0.014	0.17	0.012	0.365	0.011
	2	0.03	0.007	0.207	0.023	0.38	0.014
S2C
	Time (µs)	TG + CE (2.5 + 2.5) mol%		TG + CE (3.0 + 4.0) mol%		TG + CE (5.0 + 5.0) mol%
	0	0.993	0	0.89	0	0.88	0
	0.02	0.84	0.007	0.8	0.021	0.735	0.018
	0.04	0.84	0.007	0.753	0.012	0.655	0.004
	0.06	0.76	0.014	0.743	0.024	0.67	0.007
	0.08	0.74	0.028	0.773	0.015	0.685	0.004
	0.1	0.785	0.06	0.73	0.042	0.615	0.011
	0.12	0.71	0.021	0.747	0.036	0.655	0.011
	0.14	0.765	0.074	0.753	0.018	0.61	0.028
	0.16	0.775	0.053	0.747	0.037	0.605	0.004
	0.18	0.71	0.049	0.727	0.026	0.595	0.011
	0.2	0.77	0.007	0.73	0.016	0.59	0.014
	0.22	0.835	0.039	0.767	0.04	0.58	0.035
	0.24	0.835	0.039	0.787	0.033	0.63	0
	0.26	0.86	0.035	0.723	0.003	0.58	0
	0.28	0.87	0.028	0.727	0.003	0.58	0.007
	0.3	0.88	0.035	0.79	0.012	0.615	0.004
	0.32	0.805	0.018	0.74	0.025	0.595	0.011
	0.34	0.83	0	0.737	0.015	0.6	0.014
	0.36	0.85	0	0.747	0.014	0.59	0.035
	0.38	0.9	0.035	0.753	0.021	0.625	0.004
	0.4	0.85	0	0.717	0.024	0.53	0.007
	0.42	0.86	0.021	0.757	0.019	0.595	0.011
	0.44	0.85	0.028	0.74	0.016	0.595	0.011
	0.46	0.85	0.014	0.767	0.02	0.545	0.046
	0.48	0.88	0.035	0.723	0.011	0.59	0.014
	0.5	0.815	0.025	0.737	0.018	0.51	0.049
	0.52	0.755	0.053	0.753	0.021	0.585	0.018
	0.54	0.86	0.035	0.793	0.005	0.545	0.046
	0.56	0.835	0.039	0.783	0.014	0.575	0.039
	0.58	0.825	0.032	0.717	0.019	0.555	0.011
	0.6	0.835	0.039	0.733	0.017	0.525	0.011
	0.62	0.87	0	0.74	0.008	0.51	0.035
	0.64	0.82	0.007	0.71	0.012	0.54	0.035
	0.66	0.795	0.025	0.743	0.023	0.55	0.035
	0.68	0.77	0.007	0.74	0.017	0.55	0.042
	0.7	0.72	0.028	0.743	0.005	0.52	0.014
	0.72	0.75	0.021	0.733	0.017	0.55	0.007
	0.74	0.755	0.039	0.697	0.012	0.54	0.035
	0.76	0.795	0.053	0.747	0.022	0.53	0.035
	0.78	0.795	0.039	0.71	0.017	0.57	0.035
	0.8	0.775	0.039	0.7	0.021	0.55	0.014
	0.82	0.765	0.06	0.73	0.009	0.56	0.035
	0.84	0.775	0.039	0.71	0.005	0.54	0.014
	0.86	0.775	0.025	0.727	0.028	0.575	0.025
	0.88	0.815	0.067	0.737	0.018	0.54	0.021
	0.9	0.76	0.014	0.73	0.014	0.545	0.018
	0.92	0.86	0.007	0.75	0.008	0.53	0.007
	0.94	0.9	0.064	0.73	0.008	0.56	0.014
	0.96	0.825	0.088	0.73	0.014	0.54	0.028
	0.98	0.835	0.053	0.677	0.026	0.52	0.007
	1	0.83	0	0.737	0.018	0.525	0.025
	1.02	0.87	0.028	0.723	0.003	0.54	0.014
	1.04	0.84	0.007	0.743	0.01	0.535	0.025
	1.06	0.89	0	0.713	0.005	0.525	0.039
	1.08	0.93	0	0.723	0.021	0.565	0.039
	1.1	0.86	0.035	0.74	0.025	0.555	0.025
	1.12	0.89	0.042	0.743	0.014	0.505	0.011
	1.14	0.89	0.042	0.747	0.007	0.535	0.004
	1.16	0.845	0.046	0.723	0.012	0.505	0.011
	1.18	0.815	0.053	0.723	0.003	0.54	0
	1.2	0.805	0.018	0.71	0.012	0.515	0.004
	1.22	0.86	0.007	0.683	0.022	0.54	0.021
	1.24	0.87	0.014	0.717	0.041	0.565	0.025
	1.26	0.85	0.014	0.657	0.029	0.575	0.004
	1.28	0.805	0.046	0.713	0.024	0.53	0.007
	1.3	0.81	0	0.71	0.031	0.54	0.014
	1.32	0.795	0.011	0.663	0.036	0.525	0.025
	1.34	0.73	0.007	0.69	0.012	0.51	0.021
	1.36	0.795	0.011	0.67	0.04	0.565	0.004
	1.38	0.785	0.032	0.667	0.011	0.54	0.035
	1.4	0.82	0.007	0.697	0.007	0.495	0.004
	1.42	0.815	0.039	0.687	0.014	0.475	0.011
	1.44	0.825	0.032	0.647	0.014	0.495	0.018
	1.46	0.795	0.025	0.717	0.007	0.505	0.004
	1.48	0.84	0.007	0.747	0.007	0.53	0.028
	1.5	0.88	0.021	0.69	0.017	0.51	0
	1.52	0.9	0.021	0.703	0.003	0.52	0.007
	1.54	0.85	0.014	0.703	0.027	0.475	0.032
	1.56	0.87	0.014	0.723	0.019	0.545	0.025
	1.58	0.87	0	0.673	0.011	0.53	0.007
	1.6	0.84	0.007	0.72	0.04	0.5	0
	1.62	0.835	0.039	0.71	0.024	0.54	0.014
	1.64	0.85	0.028	0.78	0.021	0.5	0.014
	1.66	0.825	0.032	0.703	0.035	0.495	0.011
	1.68	0.86	0.021	0.713	0.024	0.52	0.014
	1.7	0.81	0	0.68	0.016	0.495	0.011
	1.72	0.82	0.007	0.713	0.038	0.5	0.007
	1.74	0.84	0.021	0.717	0.019	0.46	0.028
	1.76	0.89	0.014	0.7	0.009	0.545	0.025
	1.78	0.88	0.007	0.707	0.015	0.51	0.007
	1.8	0.84	0.021	0.71	0.022	0.53	0.007
	1.82	0.805	0.032	0.757	0.012	0.535	0.018
	1.84	0.89	0	0.707	0.026	0.535	0.018
	1.86	0.83	0.014	0.697	0.007	0.52	0.007
	1.88	0.815	0.025	0.69	0.026	0.48	0.021
	1.9	0.795	0.039	0.683	0.021	0.515	0.011
	1.92	0.765	0.046	0.72	0.024	0.515	0.018
	1.94	0.815	0.067	0.707	0.005	0.555	0.011
	1.96	0.85	0.014	0.74	0.012	0.515	0.004
	1.98	0.87	0.028	0.733	0.007	0.525	0.025
	2	0.835	0.039	0.667	0.024	0.49	0.007
S2D
	Time (µs)	TG + CE (2.5 + 2.5) mol%		TG + CE (3.0 + 4.0) mol%		TG + CE (5.0 + 5.0) mol%
	0	0.026	0	0.02	0	0.004	0
	0.02	0.11	0	0.03	0.009	0.055	0.025
	0.04	0.06	0.035	0.05	0.024	0.08	0.021
	0.06	0.14	0.007	0.093	0.022	0.085	0.018
	0.08	0.12	0.035	0.093	0.007	0.07	0.007
	0.1	0.13	0.028	0.09	0.022	0.095	0.018
	0.12	0.155	0.046	0.07	0.025	0.1	0.007
	0.14	0.1	0.035	0.09	0.026	0.095	0.004
	0.16	0.12	0.021	0.08	0.008	0.115	0.004
	0.18	0.15	0.014	0.087	0.011	0.14	0.014
	0.2	0.11	0.042	0.04	0.012	0.09	0
	0.22	0.09	0.014	0.043	0.017	0.115	0.004
	0.24	0.06	0.007	0.057	0.021	0.095	0.018
	0.26	0.09	0.042	0.09	0.017	0.14	0.035
	0.28	0.06	0.021	0.067	0.005	0.1	0.035
	0.3	0.05	0.028	0.017	0.011	0.075	0.011
	0.32	0.1	0.007	0.043	0.019	0.055	0.004
	0.34	0.07	0.014	0.067	0.014	0.045	0.004
	0.36	0.05	0	0.04	0.016	0.065	0.018
	0.38	0.04	0.021	0.033	0.01	0.06	0
	0.4	0.06	0.021	0.097	0.007	0.075	0.004
	0.42	0.05	0.014	0.083	0.023	0.075	0.004
	0.44	0.05	0.014	0.077	0.007	0.09	0
	0.46	0.09	0.057	0.063	0.014	0.115	0.004
	0.48	0.04	0.021	0.063	0.015	0.065	0.018
	0.5	0.07	0.014	0.043	0.007	0.1	0
	0.52	0.1	0.035	0.063	0.014	0.075	0.004
	0.54	0.05	0.028	0.033	0.003	0.09	0.007
	0.56	0.05	0.014	0.02	0.012	0.11	0.014
	0.58	0.07	0	0.063	0.015	0.09	0.035
	0.6	0.05	0.014	0.073	0.011	0.135	0.004
	0.62	0.02	0.011	0.05	0.012	0.09	0.007
	0.64	0.09	0	0.05	0	0.065	0.004
	0.66	0.07	0.014	0.063	0.022	0.09	0
	0.68	0.12	0.021	0.07	0.012	0.09	0.014
	0.7	0.09	0	0.073	0.01	0.055	0.011
	0.72	0.11	0.014	0.043	0.007	0.04	0
	0.74	0.1	0.035	0.097	0.014	0.06	0.007
	0.76	0.09	0.042	0.103	0.019	0.08	0.007
	0.78	0.07	0.028	0.067	0.01	0.055	0.018
	0.8	0.11	0.028	0.087	0.003	0.065	0.018
	0.82	0.13	0.042	0.077	0.007	0.08	0.028
	0.84	0.13	0.028	0.073	0.01	0.105	0.018
	0.86	0.12	0.021	0.073	0.014	0.065	0.011
	0.88	0.105	0.081	0.077	0.015	0.085	0.004
	0.9	0.13	0	0.12	0.012	0.085	0.018
	0.92	0.08	0.007	0.07	0.012	0.1	0.028
	0.94	0.03	0.028	0.077	0.007	0.09	0.007
	0.96	0.09	0.071	0.057	0.018	0.13	0.007
	0.98	0.09	0.028	0.117	0.005	0.12	0.021
	1	0.09	0	0.043	0.028	0.1	0
	1.02	0.05	0.014	0.05	0.022	0.1	0.007
	1.04	0.12	0.021	0.063	0.012	0.065	0.004
	1.06	0.02	0.007	0.057	0.014	0.075	0.004
	1.08	0.04	0.007	0.097	0.024	0.09	0.007
	1.1	0.04	0.021	0.083	0.03	0.04	0
	1.12	0.03	0.014	0.08	0.008	0.1	0.014
	1.14	0.02	0.01	0.107	0.01	0.1	0
	1.16	0.08	0.021	0.087	0.011	0.07	0.007
	1.18	0.11	0.042	0.1	0.012	0.06	0.014
	1.2	0.08	0.021	0.09	0.012	0.075	0.004
	1.22	0.08	0.007	0.133	0.019	0.07	0.021
	1.24	0.11	0.014	0.107	0.01	0.07	0.028
	1.26	0.1	0.007	0.113	0.017	0.065	0.004
	1.28	0.1	0.049	0.08	0.009	0.07	0.028
	1.3	0.1	0.007	0.097	0.003	0.08	0
	1.32	0.13	0.014	0.093	0.02	0.09	0
	1.34	0.15	0.014	0.11	0.029	0.1	0.021
	1.36	0.06	0.021	0.1	0.017	0.075	0.018
	1.38	0.11	0.014	0.127	0.03	0.065	0.004
	1.4	0.09	0.014	0.11	0.024	0.12	0.007
	1.42	0.11	0.028	0.087	0.012	0.065	0.018
	1.44	0.09	0.028	0.153	0.018	0.08	0.007
	1.46	0.09	0.014	0.093	0.022	0.08	0
	1.48	0.09	0.028	0.07	0.012	0.045	0.011
	1.5	0.03	0.028	0.073	0.01	0.055	0.018
	1.52	0.02	0.007	0.113	0.007	0.025	0.004
	1.54	0.08	0.007	0.087	0.015	0.075	0.018
	1.56	0.03	0.014	0.063	0.007	0.06	0
	1.58	0.04	0.007	0.11	0.008	0.04	0
	1.6	0.07	0	0.097	0.02	0.08	0.014
	1.62	0.09	0	0.077	0.007	0.065	0.011
	1.64	0.05	0	0.057	0.024	0.055	0.004
	1.66	0.08	0.007	0.067	0.023	0.09	0.007
	1.68	0.07	0.014	0.087	0.003	0.08	0
	1.7	0.11	0.014	0.097	0.038	0.065	0.011
	1.72	0.06	0.007	0.083	0.018	0.03	0.007
	1.74	0.1	0.007	0.053	0.005	0.1	0.021
	1.76	0.05	0.014	0.067	0.015	0.025	0.015
	1.78	0.08	0.007	0.077	0.027	0.05	0
	1.8	0.1	0.021	0.103	0.012	0.05	0.014
	1.82	0.09	0.028	0.077	0.011	0.08	0.007
	1.84	0.05	0.014	0.103	0.019	0.055	0.004
	1.86	0.07	0.014	0.083	0.01	0.085	0.004
	1.88	0.09	0.014	0.073	0.005	0.09	0.007
	1.9	0.13	0.042	0.08	0.029	0.07	0.007
	1.92	0.175	0.032	0.08	0.009	0.075	0.004
	1.94	0.145	0.067	0.073	0.011	0.095	0.011
	1.96	0.08	0.035	0.07	0.012	0.1	0.007
	1.98	0.09	0.014	0.09	0.012	0.105	0.011
	2	0.13	0.028	0.127	0.007	0.12	0.021

## Sheet: Supp 5
S5A
	control-seipin	NE-seipin
	0.700862	0.579433
	0.60628	0.234358
	0.577674	0.320621
	0.347096	0.43522
	0.178571	0.489918
	0.707639	0.284488
	0.536472	0.675453
	0.493641	0.403901
	0.250619	0.575337
	0.377201	0.506867
	0.443617	0.385647
	0.599021	0.648571
	0.430261	0.448552
	0.83822	0.858874
	0.439574	0.637915
	0.338511	0.59675
	0.202738	0.373344
	0.126219	0.215517
	0.710306	0.653897
	1	0.588396
	0.141104	0.337587
	0.22575	0.378353
	0.228408	0.778487
	0.271591	0.832948
	1	0.397566
	0.494631	0.79142
	0.642236	0.894445
	0.586819	0.692627
	0.510007	0.505568
	0.186147	0.810945
	0.507122	0.515585
	0.30989	0.42207
	0.290476	0.738462
	0.599172	0.830097
	0.679947	0.628378
	0.180385	0.905895
	0.152009	0.389725
	0.22156	0.656325
	0.147059	0.694118
	0.329394	0.349315
	0.255669	0.207493
	0.194248	0.491601
	0.286827	0.920502
	0.163043	0.323106
	0.213571	0.147169
	0.415846	0.090168
	0.650406	0.36174
	0.367917	0.319295
	0.690229	0.393576
	0.230769	0.48857
	0.356211	0.710196
	0.365503	0.491984
	0.286251	0.671709
	0.444859	0.484299
	0.409714	0.36378
	0.636962	0.670181
	0.375528	0.662556
	0.217011	0.739496
	0.57078	0.49591
	0.674663	0.732748
	0.248985	0.394504
	0.432792	0.339033
	0.575207	0.57278
	0.479008	0.611679
	0.214549	0.622604
	0.538064	0.601586
	0.630155	0.712276
	0.262108	0.496587
	0.358779	0.419532
	0.481732	0.380323
	0.514568	0.803288
	0.426101	0.719031
	0.400137	0.749701
	0.495983	0.746398
	0.364124	0.935361
	0.456658	0.615199
	0.610496	0.807273
	0.394366	0.849954
	0.496385	0.563763
	0.468074	0.874009
	0.451371	0.380058
	0.228018	0.49375
	0.200205	0.823593
	0.575176	0.545956
	0.666667	0.362162
	0.379538	0.34278
	0.187785	0.659728
	0.502275	0.752747
	0.384097	0.892157
	0.441254	0.311024
	0.561693	0.637278
	0.44913	0.178857
	0.469464	0.697026
	0.47736	0.665414
	0.602147	0.501592
	0.506993	0.427593
	0.434188	0.517874
	0.583223	0.457487
	0.153846	0.323201
	0.405469	0.05046
	0.491182	0.572976
	0.529088	0.707734
	0.309846	0.458185
	0.603101	0.478123
	0.435065	0.53382
	0.478747	0.501532
	0.11875	0.374893
	0.332113	0.859029
	0.281242	0.611882
	0.593198	0.569948
	0.299038	0.611541
	0.597826	0.636603
	0.545377	0.591931
	0.27691	0.409975
	0.149856	0.500332
	0.610644	0.625747
	0.50604	0.609189
	0.665867	0.582034
	0.457197	0.443981
	0.082746	0.532926
	0.286136	0.56427
	0	0.668375
		0.878747
	0.252389	0.702977
	0.633711	0.76869
	0.649918	0.698736
	0.91344	0.775335
	0.626252	0.507381
	0.762238	0.512955
	0.702703	0.553547
	0.603825	0.510594
	1	0.700942
	0.536797	0.520946
	0.826	0.420476
	0.78022	0.545706
	0.335492	0.551813
	0.320713	0.445769
	0.12234	0.54936
	0.295848	0.570465
	0.490385	0.317391
	0	0.538461
	0.331081	0.757014
	0.597597	0.395194
	0.435545	0.704282
	0.375	0.686983
	0.343756	0.171249
	0.342726	0.767725
	0.272922	0.759036
	0.236254	0.337813
	0.453395	0.766328
	0.575732	0.343974
	0.59292	0.59523
	0.411392	0.524138
	0.673325	0.470509
	0.395033	0.719503
	0.359903	0.507223
	0.343284	0.723202
	0.512309	0.874608
	0.475025	0.454251
	0.538341	0.680464
	0.432638	0.558056
	0.686695	0.389831
	0.170058	0.605128
	0.646226	0.379931
	0.491703	0.733932
	0.548904	0.789333
	0.308236	0.364634
	0.478043	0.611602
	0.583851	0.681555
	0.539665	0.566615
	0.400522	0.636197
	0.331266	0.740984
	0.443766	0.921986
	0.274972	0.694614
	0.347139	0.574284
	0.273672	0.678287
	0.450639	0.471895
	0.356659	0.859155
	0.391589	0.478723
	0.394152	0.053016
	0.379121	0.387941
	0.236535	0.309728
	0.332948	0.367302
		0.419002
	0.070373	0.556433
	0.298669	0.381463
	0.274873	0.821429
	0.23053	0.475375
	0.094689	0.536605
	0.167472	0.264789
	0.498188	0.810118
	0.212151	0.734904
	0.512116	0.786553
	0.492433	0.776316
	0.651042	0.545294
	0.352594	0.720386
	0.642637	0.358198
	0.246236	0.601594
	0.255599	0.619078
	0.322278	0.848506
	0.474474	0.571728
	0.268461	0.509572
	0.553468	0.638904
	0.062684	0.535499
	0.129955	0.706143
	0.531761	0.445794
	0.266667	0.623329
	0.327783	0.713115
	0.539924	0.550274
	0.47735	0.462585
	0.353024	0.580435
	0.476534	0.531338
	0.425268	0.451128
	0.931205	0.299363
	0.160802	0.803398
	0.296445	0.468129
	0.387973	0.626685
	0.40517	0.385589
	0.239726	0.385246
	0.463105	0.632318
	0.293947	0.543715
	0.372814	0.489022
	0.606975	0.582949
	0.423977	0.435092
	0.372155	0.506881
	0.131348	0.576687
	0.278469	0.794727
	0.559336	0.61573
	0.308137	0.775958
	0.281675	0.640924
	0.417026	0.460987
	0.714549	0.743459
	0.435374	0.527248
	0.408869	0.907448
	0.191666	0.511798
	0.400502	0.875
	0.474265	0.708578
	0.314396	0.889655
	0	0.545407
	0.304348	0.545455
	0.454831	0.637195
	0.499662	0.538012
	0.303359	0.653125
	0.143747	0.768283
	0.181303	0.440292
	0.317757	0.654064
	0.583443	0.552283
	0.012759	0.764374
	0.526457	0.659212
	0.078565	0.564103
	0.166307	0.765766
	0.232394	0.835821
	0.559067	0.661304
	0.683735	1
	0.754675	0.461923
	0.484375	0.793537
	0.757576	0.755259
	0.378101	0.219465
	0.477086	0.655544
	0.653664	0.434849
	0.383481	0.388349
	0.584197	0.428139
	0.505037	0.640708
	0.679525	0.515742
	0.431015	0.422222
	0.466749	0.722882
	0.735793	0.693058
	0.292334	0.661103
	0.55	0.548632
	0.025157	0.498074
	0.61919	0.548363
	0.67945	0.439854
	0.536585	0.362859
	0.657311	0.658398
	0.368912	0.84143
	0.299163	0.457358
	0.60739	0.894359
	0	0.893333
	0.486063	0.808585
	0.45234	0.665008
	0.283423	0.629948
	0.688775	0.734508
	0.313464	0.909247
	0.300663	0.916031
	0.075384	0.827493
	0.27043	0.564593
	0.410036	0.770791
	0.921254	0.509787
	0.451555	0.664229
	0.204483	1
	0.306714	0.554247
	0.696919	0.584677
	0.701589	0.169468
	0.376477	0.3014
	0.398444	0.32354
	0.505105	0.479256
	0.419265	0.311111
	0.406349	0.590315
	0.632608	0.589968
	0.788594	0.490354
	0.646674	0.562181
	0.423345	0.789306
	0.438561	0.699518
	0.380223	0.410619
	0.655462	0.803285
	0.406512	0.505419
	0.413265	0.767726
	0.231373	0.802835
	0.407407	0.349457
	0.474126	0.470067
	0.28217	0.63904
	0.301587	0.471698
	0.522036	0.545785
	0.564744	0.239028
	0.481545	0.564516
	0.528942	0.573077
	0.404145	0.153846
	0.474665	0.426176
	0.623431	0.338472
	0.450186	0.402726
	0.284888	0.457846
	0.575521	0.646617
	0.359909	0.442179
	0.591065	0.656357
	0.241243	0.813167
	0.316806	0.545528
	0.250716	0.875165
	0.234694	0.775588
	0.504984	0.769557
	0.673012	0.87421
	0.421007	0.593102
	0.541547	0.733693
	0.033639	0.851519
	0.495964	0.869065
	0.369041	0.851902
	0.44029	0.578791
	0.210957	0.553283
	0.245989	0.777778
	0.590909	0.735443
	0.748691	0.760112
	0.538283	0.866775
	0.45554	0.777778
	0.538827	1
	0.45856	0.739965
	0.836601	0.709459
	0.255305	0.655172
	0.719243	0.256889
	0.104039	0.267382
	0.367515	0.437386
	0.676923	0.464481
	0.81563	0.721297
	0.819277	0.905085
	0.455523	0.615385
	0.671608	0.422586
	0.711279	0.761813
	0.72824	0.952663
	0.29992	0.208768
	0.044892	0.405426
	0.228728	0.662887
	0.17301	0.565249
	0.567376	0.758544
	0	0.527972
	0.311666	0.413102
	0.31352	0.358095
	0.432409	0.570439
	0.276212	0.555344
	0.349727	0.38296
	0.051549	0.480625
	0.338367	0.795018
	0.383297	0.385714
	0.391423	0.37156
	0.412066	0.195335
	0.24799	0.553073
	0.233659	0.579477
	0.248727	0.322515
	0.653351	0.268156
	0.446391	0.339744
	0.349357	0.178867
	0.242783	0.538259
	0.23608	0.745209
	0.441379	0.896104
	0.498415	0.655229
		0.803876
	0.807167	0.603302
	0.216107	0.453333
	0.222772	0.738004
	0.485592	0.652827
	0.305666	0.630508
	0.371986	0.654503
	0.639883	0.478852
	0.3945	0.614493
	0.336941	0.529501
	0.541306	0.515625
	0.587312	0.823077
	0.654321	0.490761
	0.491392	0.18306
	0.375173	0.378031
	0.441919	0.840633
	0.421305	0.904131
	0.609062	0.943396
	0.605048	0.83849
	0.421769	0.563055
	0.236945	0.660326
	0.497637	0.831272
	0.395699	0.354757
	0.231924	0.428316
	0.227098	0.634483
	0.429425	0.82
	0.334016	0.721259
	0.185159	0.721602
	0.592539	0.236364
	0.491228	0.712608
	0.351672	0.782326
	0.543529	0.592168
	0.351815	0.698686
	0.367279	0.562701
	0.393085	0.825397
	0.483333	0.88102
	0.536713	0.190062
	0.413889	0.257081
	0.700738	0.03891
	0.496706	0.659864
	0.794444	0.393078
	0.255875	0.220391
	0.432624	0.472426
	0.534783	0.516508
	0.221649	0.372675
	0.475359	0.615901
	0.291525	0.497717
	0.146998	0.22626
	0.294037	0.529455
	0.272076	0.357317
	0.385212	0.573554
	0.341778	0.764151
	0.49057	0.685621
	0.33675	0.675738
	0.39635	0.590583
	0.62173	0.760563
	0.340856	0.580611
	0.234375	0.899207
	0.270255	0.482317
	0.589909	0.837189
	0.419242	1
	0.689913	0.455823
	0.287909	0.450262
	0.77231	0.805751
	0.242038	0.772517
	0.481054	0.458451
	0.327789	0.572127
	0.746521	0.484375
	0.531667	0.608386
	0.331276	0.578696
	0.609091	0.494873
	0.053109	0.642384
	0.505208	0.466055
	0.533898	0.420032
	0	0.904484
	0.551769	0.377183
	0.333333	0.624679
	0.363518	0.79021
	0.423482	0.662582
	0.839774	0.809586
	0.812997	0.335199
	0.504036	0.751925
	0.639229	0.45367
	0.493333	0.480537
	0.085901	0.353749
	0.165124	0.554245
	0.733289	0.82
	0.684311	0.419391
	0.129398	0.085014
	0.540603	0.525537
	0.178392	0.556829
	0.411656	0.37596
	0.277121	0.368675
	0.619297	0.481615
	0.207669	0.468109
	0.249134	0.224884
	0.336086	0.341909
	0.400208	0.322382
	0.25468	0.462246
	0.828778	0.475325
	0.51868	0.512981
	0.43679	0.469725
	0.233671	0.301006
	0.290909	0.654676
	0.54915	0.683846
	0.225496	0.294843
	0.276735	0.389975
	0.725424	0.68186
	0.548555	0.55879
	0.478642	0.522611
	0.519397	0.619565
	0.289171	0.80057
	0.364924	0.420561
	0.01494	0.68018
	0	0.473698
	0.183333	0.742857
	0.218469	0.825243
	0.452703	0.62119
	0.514764	0.696301
	0.133475	0.568266
	0.448774	0.644696
	0.306754	0.527897
	0.273327	0.524515
	0.457128	0.494242
	0.331299	0.460975
	0.350697	0.552976
	0.141129	0.395014
	0.529084	0.454969
	0.302083	0.333517
	0.596853	0.612636
	0.470449	0.416309
	0.580944	0.711622
	0.540486	0.839457
	0.635803	0.663253
	0.147708	0.528256
	0.483382	0.465291
	0.417157	0.750823
	0.289216	0.695039
	0.214534	0.67026
	0.400274	0.503189
	0.528071	0.371108
	0.4	0.594069
	0.374323	0.443439
	0.344751	0.938312
	0.492625
	0.325997
	0.526892
	0.340649
	0.836066
	0.594059
	0.506008
	1
	0.688811
	0.781283
	0.316832
	0.646388
	0.325364
	0.37933
	0.204415
	0.422778
	0.246132
	0.267769
	0.449656
	0.235616
	0.389368
	0.63048
	0.353405
	0.51858
	0.336648
	0.521951
	0.571868
	0.789333
	0.495413
	0.610687
	0.417053
	0.45202
	0.542135
	0.744275
	0.629482
	0.455882
	0.607818
	0.531429
	1
	0.576087
	0.665048
	0.153716
	0.516854
	0.401786
	0.57
	0.764706
	0.493333
S5D
	ξ (nm)	TG		CE
	0.075	11.2304	2.2031	4.01591	2.27722
	0.125	8.67582	1.22275	-0.471752	1.08823
	0.175	7.76296	1.23052	1.78695	1.08617
	0.225	7.50525	1.23391	2.80064	1.07819
	0.275	7.36049	1.25346	3.35864	1.08792
	0.325	7.2981	1.24768	4.08234	1.08344
	0.375	7.50377	1.16646	4.92183	1.0898
	0.425	8.23312	1.14784	5.6616	1.10974
	0.475	8.87921	1.13544	5.8895	1.08502
	0.525	9.2174	1.16073	5.83006	1.08481
	0.575	9.2658	1.22727	5.87991	1.09074
	0.625	9.15781	1.09165	6.15283	1.1308
	0.675	9.81153	0.965823	6.24497	1.07842
	0.725	10.5222	0.918627	6.35955	0.963321
	0.775	10.9351	0.882386	6.57927	0.948944
	0.825	10.9877	0.873339	6.55621	0.951061
	0.875	10.8009	0.873824	6.36097	0.946852
	0.925	10.4142	0.880241	6.20328	0.946441
	0.975	9.94495	0.868661	5.96507	0.940242
	1.025	9.51895	0.860686	5.83509	0.929541
	1.075	9.08079	0.877045	5.70887	0.929973
	1.125	8.49356	0.873939	5.53964	0.933243
	1.175	8.07099	0.813673	5.41585	0.931849
	1.225	7.718	0.809309	5.16037	0.948429
	1.275	7.45103	0.781044	5.06108	0.935813
	1.325	7.19182	0.782908	5.03452	0.856419
	1.375	6.9356	0.785159	5.26187	0.833373
	1.425	6.73192	0.789493	5.24332	0.836899
	1.475	6.54188	0.789184	5.02114	0.82213
	1.525	6.34544	0.775625	4.94339	0.747657
	1.575	6.11627	0.776153	5.05302	0.717481
	1.625	5.76656	0.789953	5.09169	0.71392
	1.675	5.59943	0.753591	4.99381	0.714078
	1.725	5.45205	0.745063	4.80851	0.715565
	1.775	5.23959	0.747338	4.66927	0.745184
	1.825	5.01182	0.749409	4.53724	0.721605
	1.875	4.94501	0.762074	4.54869	0.699167
	1.925	4.8796	0.762166	4.56665	0.702875
	1.975	4.97053	0.73878	4.50333	0.70739
	2.025	4.95911	0.73143	4.32557	0.698541
	2.075	4.84678	0.768384	4.11037	0.691233
	2.125	4.75504	0.768534	3.93133	0.741246
	2.175	4.63952	0.680429	3.73568	0.742992
	2.225	4.62569	0.583854	3.51851	0.720774
	2.275	4.48324	0.565128	3.32477	0.711936
	2.325	4.0256	0.568437	3.23746	0.67504
	2.375	3.39873	0.575871	3.3776	0.652025
	2.425	3.0782	0.581172	3.44917	0.647488
	2.475	2.69067	0.572804	3.41753	0.650428
	2.525	2.64981	0.585368	3.2543	0.657123
	2.575	2.62319	0.583247	3.18875	0.676322
	2.625	2.47983	0.581537	3.10143	0.659003
	2.675	2.331	0.597881	3.03157	0.67366
	2.725	2.15508	0.603157	3.21865	0.65361
	2.775	2.07827	0.584371	3.3393	0.666042
	2.825	2.01417	0.557979	3.36714	0.672251
	2.875	1.95177	0.546182	3.21238	0.664907
	2.925	1.83971	0.550127	3.02741	0.661847
	2.975	1.65451	0.559485	2.92752	0.665966
	3.025	1.47099	0.568884	2.67412	0.655835
	3.075	1.2453	0.589028	2.67248	0.66009
	3.125	1.13733	0.579813	2.61402	0.676829
	3.175	1.05223	0.503499	2.34501	0.676444
	3.225	1.23417	0.477612	2.35415	0.591128
	3.275	1.39203	0.489784	2.24765	0.562093
	3.325	1.43704	0.498238	2.14322	0.564105
	3.375	1.53719	0.455204	2.00874	0.546137
	3.425	1.49775	0.464841	1.67837	0.566635
	3.475	1.64992	0.456104	1.48363	0.571218
	3.525	1.66791	0.473614	1.21339	0.485681
	3.575	1.71886	0.469482	1.09662	0.462769
	3.625	1.68519	0.463364	1.01994	0.482254
	3.675	1.77105	0.400176	0.857734	0.482281
	3.725	1.65011	0.383791	0.756794	0.338989
	3.775	1.5048	0.397786	0.962542	0.297897
	3.825	1.14933	0.399076	1.09725	0.312591
	3.875	0.92172	0.383715	1.14675	0.321392
	3.925	0.73755	0.390926	1.06748	0.338751
	3.975	0.608982	0.391827	1.01083	0.334424
	4.025	0.522919	0.396757	0.980603	0.246318
	4.075	0.642723	0.287406	1.02535	0.21651
	4.125	0.913001	0.2539	1.21321	0.204051
	4.175	1.12511	0.261484	1.38047	0.189192
	4.225	0.913789	0.232927	1.39865	0.222263
	4.275	0.568734	0.223246	1.27613	0.203514
	4.325	0.317267	0.232825	0.944484	0.173145
	4.375	0.130613	0.132674	0.6752	0.169498
	4.425	0.111692	0.109906	0.492302	0.142391
	4.475	0.089638	0.10131	0.278652	0.14006
	4.525	0	0	0	0
	4.575	0.0574776	0.280153	-0.237866	0.162623
	4.625	0.171996	0.435196	-0.246629	0.339212
	4.675	0.301145	0.421326	-0.220729	0.4559
	4.725	0.27424	0.390149	-0.134048	0.424206
	4.775	0.19253	0.384881	-0.0711651	0.385518
	4.825	-0.0115077	0.383001	-0.111905	0.363815
	4.875	-0.213587	0.397674	-0.128801	0.370087
	4.925	-0.217999	0.439391	-0.0716429	0.373898
	4.975	-0.16803	0.454859	-0.0570466	0.386445
